# Supplementary material for: The Proliferation of Glioblastoma Is Contributed to Kinesin Family Member 18A and Medical Data Analysis of GBM
Source: Front Genet. 2022 Apr 8;13:858882. doi: 10.3389/fgene.2022.858882 (PMC9033168; doi:10.3389/fgene.2022.858882)
Supplement: Supplementary file 2 [file DataSheet1.CSV]

	genes	logFC	logCPM	F	PValue	FDR
CA3	CA3	3.70144070573789	5.45848603492189	101.685588650522	2.75241145421699e-19	4.82415155580612e-15
COL1A2	COL1A2	2.49094708839983	7.35042599852636	93.8907407335944	3.57046367493939e-18	3.12897584153314e-14
MMP9	MMP9	3.6482741536484	6.05361667754312	88.2302424789688	2.40669161635307e-17	1.40606946532734e-13
DLK1	DLK1	4.7675026343766	4.92616075208437	85.8579076980842	5.42078367194164e-17	2.37525188545303e-13
COL5A2	COL5A2	1.91833132012551	5.82388138402138	83.8151401383892	1.09725480662929e-16	3.66617610406934e-13
H19	H19	3.51031523301617	6.25401326287543	83.4277573125099	1.25503831941667e-16	3.66617610406934e-13
COL1A1	COL1A1	2.87315199508205	7.05766590247278	79.418392382988	5.10264885713973e-16	1.27763037884411e-12
JAG1	JAG1	1.16012602272056	6.12167199563818	76.3062514360193	1.53934167630455e-15	3.1130159931386e-12
SEC61G	SEC61G	1.83833545806851	6.88122472886081	75.7498048236364	1.87805470948408e-15	3.1130159931386e-12
TK1	TK1	1.41412665485805	4.81747649260701	75.6394140860211	1.95373857046412e-15	3.1130159931386e-12
FSTL1	FSTL1	1.38650798765382	7.49238252505181	74.9350130107384	2.51497158385953e-15	3.50557443798752e-12
MGP	MGP	2.22423414246215	5.76926539493512	74.8422724339373	2.60012938288571e-15	3.50557443798752e-12
IL13RA2	IL13RA2	2.22132496356473	5.12951365459404	73.3407769198145	4.46577065678959e-15	5.59082587868223e-12
LUM	LUM	2.2016777788044	5.46233433367492	72.3734942945397	6.33850149765728e-15	7.40632771662927e-12
LOXL1	LOXL1	1.90975115661413	4.58329038692745	72.0788395226173	7.05401503037928e-15	7.7272325898411e-12
ZNF367	ZNF367	1.1335914008729	4.71823760391041	71.8302020454896	7.72103796768759e-15	7.96039014468591e-12
CDKN2C	CDKN2C	1.45570224671136	5.44722937740159	71.4458267258471	8.88005820947926e-15	8.64671001319683e-12
STAC	STAC	2.19956769359094	4.06053507862899	69.0260860320979	2.15285537567296e-14	1.98595242996948e-11
LOC100130776	LOC100130776	2.72847632887718	4.830124972155	68.7442873493823	2.38812206031922e-14	2.09283076756075e-11
COL3A1	COL3A1	2.55317207146151	7.08727271933038	68.5163293413287	2.59735489624874e-14	2.16780186983579e-11
SHCBP1	SHCBP1	1.23712357470278	4.39694113118681	71.1663054346145	3.03057748545255e-14	2.41440598125122e-11
TWIST1	TWIST1	1.48704750634323	4.15230642466605	68.3729533975597	5.7129390814884e-14	4.35350796874988e-11
PDLIM1	PDLIM1	1.71250796227346	5.63925648254726	65.5416799388684	7.82908209544144e-14	5.30589981445402e-11
PLAT	PLAT	1.6858971645608	4.0338181513652	65.2783140163362	8.6382729432587e-14	5.60751888431464e-11
TAGLN2	TAGLN2	1.33790711732859	4.70039138538291	64.272328013611	1.25901937220972e-13	7.88101162025707e-11
LOC643669	LOC643669	1.83430219371348	4.42423855898387	64.0609354969451	1.36301627641119e-13	8.23778837126171e-11
PPIC	PPIC	1.04381411857986	5.33069014136182	63.8234074979502	1.49028191798179e-13	8.70672372548893e-11
DLX5	DLX5	2.7318277342341	4.8783317136505	63.424549885074	1.73163204493905e-13	9.7904241456925e-11
CCNB1	CCNB1	1.19449252678248	5.46376811457203	63.3043142130929	1.81187489142464e-13	9.9239785068749e-11
TOP2A	TOP2A	1.67876849135391	6.09968638231372	63.0867366306035	1.96676942310705e-13	1.01526267703099e-10
COL6A2	COL6A2	1.89473691946046	5.26775637254507	62.9835947522387	2.04481076682217e-13	1.01526267703099e-10
CDCA5	CDCA5	1.20677774238386	5.17216868514987	62.9364127552378	2.08154756954521e-13	1.01526267703099e-10
GPX8	GPX8	1.7659429644375	4.22072511088174	62.9316116702932	2.08532300867892e-13	1.01526267703099e-10
CDC6	CDC6	1.17866836038688	4.43220598244225	62.7870837677615	2.20227729902961e-13	1.04322470865113e-10
CCNB2	CCNB2	1.62684908443736	5.10229411502404	62.5380882481586	2.4195532686529e-13	1.11598710893893e-10
CD248	CD248	1.93298701145513	5.22996645935789	62.4248695642775	2.52540057950966e-13	1.13494092197605e-10
ASF1B	ASF1B	1.37200169674196	4.81522218785963	62.3090011945271	2.63857818563615e-13	1.15615899649112e-10
LAMC1	LAMC1	1.19966808660018	6.08499060375113	62.1868140184812	2.76349262164939e-13	1.18135939462558e-10
CKS2	CKS2	1.13978198826152	6.5959040316677	61.3949434660664	3.73168362883101e-13	1.55726711815526e-10
NDC80	NDC80	1.47540386486185	4.6735171280564	61.2893039299119	3.88455210011323e-13	1.58336150369034e-10
CDC20	CDC20	1.47505424432215	5.2271648976431	61.1075263861766	4.16258055658206e-13	1.65812612307304e-10
CHIC2	CHIC2	1.1981646108076	5.95926997622751	60.8162589886197	4.65068406746396e-13	1.8113897700098e-10
TPX2	TPX2	1.40082294289933	5.57665727153179	60.6817550046035	4.89524612653642e-13	1.86519519260443e-10
IBSP	IBSP	3.00101442326051	4.9275745037699	59.2405147142393	8.49364779574218e-13	3.10142010241611e-10
TYMS	TYMS	1.26824741908064	5.86171724537631	58.9768099134862	9.39824600558875e-13	3.29837355963338e-10
CKAP2L	CKAP2L	1.52094510891241	4.39748375716691	58.9737191572937	9.40940708516399e-13	3.29837355963338e-10
FGFBP2	FGFBP2	2.19979134678713	4.59458149844706	58.1328961026046	1.30031566039463e-12	4.38281395764168e-10
ARAP3	ARAP3	1.22182476027856	4.84343319180074	57.4233448082602	1.71005313921987e-12	5.65511346624655e-10
KIF4A	KIF4A	1.40251610311374	4.508195710491	57.3523144133358	1.75767654554631e-12	5.70496237292412e-10
SERPINE1	SERPINE1	2.06753459995674	6.63422369753578	57.1544052928002	1.89756700316106e-12	6.0470285208007e-10
BUB1B	BUB1B	1.4671936538464	4.57291549904632	57.0253619423694	1.99479532401065e-12	6.24335315070261e-10
TROAP	TROAP	1.55307798464696	4.29164568813689	56.9780777202349	2.03167040398684e-12	6.24720827555744e-10
IQGAP3	IQGAP3	1.44862800145233	4.28756900383375	56.5679775208992	2.38186610624454e-12	7.19775297312898e-10
TNC	TNC	1.55917107643812	7.6938089149623	56.4561449383727	2.48755556767172e-12	7.36718589319501e-10
TNFRSF12A	TNFRSF12A	1.73586531535651	6.35502383019567	56.4207333983513	2.52200121864381e-12	7.36718589319501e-10
CCDC109B	CCDC109B	1.34468315037752	5.58445539749063	56.2101276167173	2.73706787282852e-12	7.86435878804351e-10
LOC541471	LOC541471	1.67840089715419	4.60462071036279	56.1298294713663	2.82387140852374e-12	7.98290228664444e-10
MMP11	MMP11	1.85372087035153	4.2914291479202	55.9500629573218	3.02843631083126e-12	8.42530209840309e-10
RDH10	RDH10	1.67718002028609	5.97108742236959	55.805020544384	3.20437115718539e-12	8.77547082374817e-10
KIF2C	KIF2C	1.51175828987981	4.79504016043021	55.7145566388817	3.31930310713707e-12	8.950373162891e-10
EMILIN1	EMILIN1	1.18035550170145	5.67565065663289	55.1423051394316	4.14955106444042e-12	1.10195729555223e-09
TUBB6	TUBB6	1.23652654655132	6.06425946476298	54.7924690613423	4.75768468988188e-12	1.23116024337771e-09
HOXA5	HOXA5	2.35778417277447	4.0851790583989	54.7823449391087	4.7765673845886e-12	1.23116024337771e-09
GTSE1	GTSE1	1.40718767767363	4.49684434747269	54.6427235468593	5.0448455941588e-12	1.2814638946206e-09
METTL7B	METTL7B	1.84711768116527	6.13552229332834	54.3400805597331	5.67990055262672e-12	1.42216595694127e-09
PCOLCE	PCOLCE	1.37211555752437	5.45753854107174	54.2814411809376	5.81200566317732e-12	1.43474680645787e-09
CENPF	CENPF	1.41953063918143	5.00512099992506	54.0035885755136	6.48150347807428e-12	1.57779599250289e-09
UBE2T	UBE2T	1.06750405937459	5.70089355403344	53.6641251141095	7.40637913656578e-12	1.77824119351491e-09
BGN	BGN	1.33824438186563	7.78442402229782	53.4228111078391	8.14406344085516e-12	1.90321333237158e-09
MEOX2	MEOX2	2.58700864731383	4.45717145442167	53.322303328962	8.47284139315951e-12	1.95399330391983e-09
CDK1	CDK1	1.31573282246787	4.20612208580481	52.9134357663108	9.95477004950013e-12	2.26593837217648e-09
MARS	MARS	1.00547378056951	7.97998549442974	52.8625604724478	1.01566558565826e-11	2.28225265638876e-09
NAMPT	NAMPT	1.52774239938997	7.99977137954103	52.808150063435	1.03771566010909e-11	2.30228384490278e-09
MCAM	MCAM	1.1165571251595	7.18098392760476	52.6834566075137	1.09009278275471e-11	2.38825702541771e-09
COL4A2	COL4A2	1.91249085369661	7.47627430235794	52.6439353963764	1.1072455751332e-11	2.39588804880982e-09
PTX3	PTX3	2.1801281863219	5.41288449901	52.2355540166279	1.30130839145125e-11	2.76407138584958e-09
SLC26A10	SLC26A10	1.89051628356811	5.32422134450649	52.2207814828908	1.30894006404698e-11	2.76407138584958e-09
CHAF1B	CHAF1B	1.06346957039595	4.51976721541129	52.0932911725252	1.37671374642477e-11	2.87257878971274e-09
TIMP1	TIMP1	2.26375038454545	8.77549828988979	51.5051465714943	1.73840413936995e-11	3.53495592922038e-09
THBS1	THBS1	1.98237447759144	5.58768734274315	51.481696601525	1.75467088401993e-11	3.53495592922038e-09
COL4A1	COL4A1	2.06718542586642	7.59268318316753	51.2104050335917	1.95444318367298e-11	3.84893546968947e-09
CLIC1	CLIC1	1.21866696926267	7.84104426210024	51.1232378789626	2.02339820954079e-11	3.94045560206904e-09
DRAXIN	DRAXIN	1.6008110903656	4.5111349443138	50.7879274103214	2.31240367644214e-11	4.35801067064531e-09
DLX2	DLX2	2.81227944319093	4.29267397797337	50.619827638228	2.47266686158346e-11	4.61047149818866e-09
CCNA2	CCNA2	1.24246570259798	4.84838484861942	49.9692512979298	3.20634310027603e-11	5.73444648148346e-09
KIFC1	KIFC1	1.36690016662349	5.06067269226463	49.8856536580814	3.3153933557828e-11	5.86958579260657e-09
TM4SF1	TM4SF1	1.16379965419063	6.3577469171052	49.785396849466	3.45113648642815e-11	5.98891774233922e-09
HOXD9	HOXD9	2.12652641269469	4.20405569904551	49.731241182194	3.52678595398046e-11	6.06019386425642e-09
PCK1	PCK1	3.66247273595679	4.43438757026323	49.3392613619805	4.12677172639962e-11	6.95480077390443e-09
FAM46A	FAM46A	1.06253704039324	4.82123567678532	49.0201813996513	4.69077712615061e-11	7.75615572547564e-09
GNG12	GNG12	1.34142186082847	6.68156924533446	48.9883595565513	4.75113949884043e-11	7.78254411179217e-09
LAMB1	LAMB1	1.3816068451581	5.91634250758325	48.7970211678768	5.13102667658431e-11	8.1755913236812e-09
TAGLN	TAGLN	1.476002971262	5.17911913914135	48.6027070926405	5.54831464880508e-11	8.73763433056788e-09
KIAA0101	KIAA0101	1.2580534378428	4.19889045752692	48.5870170819962	5.58347147271982e-11	8.73763433056788e-09
MMP14	MMP14	1.31249538836702	7.08790535155786	48.3902294143207	6.04404390604943e-11	9.37468650808216e-09
FAM83D	FAM83D	1.47196896544512	4.40039765778679	48.2945258007428	6.28174387222886e-11	9.57392389987436e-09
GSX2	GSX2	1.97870622981082	3.96843564417457	48.1092585143269	6.76911971056706e-11	1.02277897557852e-08
GRB14	GRB14	1.48339781609266	4.11530003146789	48.0735195119226	6.86745170499929e-11	1.02876774387626e-08
FAM20C	FAM20C	1.02889746865956	6.94885248090379	47.9010154648436	7.36279330295768e-11	1.09362439170288e-08
PLVAP	PLVAP	1.44341831459712	5.68185421112705	47.4478653765163	8.84333638594492e-11	1.30249711627274e-08
DNMBP-AS1	DNMBP-AS1	-1.58603919890859	4.04242315025773	48.8379419867359	9.48134155645784e-11	1.38482894550031e-08
IGFBP2	IGFBP2	1.96226793479118	8.03440918067375	47.1750128209674	9.87670131450096e-11	1.43065242925007e-08
METTL1	METTL1	1.87390324668095	4.89301790071567	47.029397602065	1.04773556586635e-10	1.50521813630651e-08
BARX1	BARX1	2.37347892746769	3.89340363784278	46.1679710133491	1.48694804118712e-10	2.06839192999101e-08
RGS16	RGS16	1.42901358882248	5.51401606289415	46.1340400064056	1.50763963665458e-10	2.08066141036573e-08
DGCR6	DGCR6	-1.24829765719235	6.90902687197847	46.0677356149052	1.54891776231562e-10	2.12092825157077e-08
MBD6	MBD6	1.34701711139557	6.74596592767589	45.9793939768179	1.60569806628395e-10	2.18163333393478e-08
TUBA1C	TUBA1C	1.36242605496717	6.0056155746039	45.8595200944981	1.6861293549095e-10	2.27329147719222e-08
LOC100506474	LOC100506474	1.89636378523874	4.02787491123549	45.7999128537581	1.72762930631117e-10	2.31146250776457e-08
ESM1	ESM1	1.93012687051303	3.92686510235748	45.6347701635766	1.84808568586804e-10	2.45389377395524e-08
KLHDC8A	KLHDC8A	1.5021887629752	4.32680866412694	45.5049186566544	1.94874328906797e-10	2.56809200206724e-08
LOXL4	LOXL4	1.63862378115661	3.89300539383284	45.0327493021513	2.36389306906665e-10	3.06903361640972e-08
FN1	FN1	1.78090104111201	4.21293180920077	44.8611192540354	2.53607785060818e-10	3.24451361223427e-08
ITGA5	ITGA5	1.26179256207304	5.54593094573811	44.791589015185	2.60939576114363e-10	3.30569330011242e-08
PLP2	PLP2	1.24858650504701	6.38127513914482	44.7735611646036	2.62875339958021e-10	3.30569330011242e-08
PRLHR	PRLHR	-1.91389239369496	5.25211199604282	44.7627046510242	2.64048075549574e-10	3.30569330011242e-08
PLK1	PLK1	1.09484676146052	5.08742206499541	44.7358330420113	2.6697360311401e-10	3.31725343918492e-08
CDK4	CDK4	1.36858355891512	8.75525100230057	44.7196000364108	2.68756768622273e-10	3.31725343918492e-08
MSN	MSN	1.08986784046551	8.15483423359555	44.4852288438859	2.95887188023342e-10	3.60673747310632e-08
ADAM19	ADAM19	1.0250893682305	4.58046306506063	44.4816212249857	2.96325780867981e-10	3.60673747310632e-08
ESCO2	ESCO2	1.26576130815329	4.19859752357959	44.3635872944157	3.11044388820624e-10	3.75977586404075e-08
KIF20A	KIF20A	1.39227883469059	4.43666590578299	44.1626922019363	3.37817786566184e-10	4.01229312024019e-08
IGFBP4	IGFBP4	1.03331547061188	7.00761480978005	44.0760507651901	3.50073307811812e-10	4.11794286309908e-08
MARVELD3	MARVELD3	-1.41942255578977	4.12408357168598	44.0412840870343	3.55116701281197e-10	4.14942028223703e-08
HSPG2	HSPG2	1.37351157668768	4.9364184923471	44.0029736509543	3.6075936582628e-10	4.18743669194517e-08
PBK	PBK	1.32559330721994	4.07055368140353	43.9210359084682	3.73134263508521e-10	4.30258173454858e-08
EMILIN2	EMILIN2	1.36774064374687	4.59252758415091	43.8177076507163	3.89354190797832e-10	4.43130578059325e-08
HOXA4	HOXA4	2.15822687426295	4.00689627082976	43.7345068853126	4.02931907265428e-10	4.55625002492978e-08
CTHRC1	CTHRC1	1.57147434193943	3.8893554052375	67.9511578460521	5.20856456786166e-10	5.70565694880695e-08
KCNJ11	KCNJ11	-1.23512154542987	4.35770228534757	43.0594608880918	5.32401933217246e-10	5.73645451780264e-08
CDCA3	CDCA3	1.1756935428189	4.71633862552555	42.9854270469658	5.48953115724134e-10	5.86676906054689e-08
NNMT	NNMT	2.00773909592559	5.66668914119844	42.5051139100671	6.69748625491266e-10	7.07149648131652e-08
DMRTA2	DMRTA2	2.01284297313567	4.17401780331266	42.4211639106182	6.934735620032e-10	7.24767523613693e-08
EMP3	EMP3	1.67098417178324	6.72940338764717	42.4132324528471	6.95758569311372e-10	7.24767523613693e-08
ARL4C	ARL4C	1.07437164542674	4.30039775656235	46.8372712348301	6.98840140872448e-10	7.24767523613693e-08
HTRA3	HTRA3	1.47039716482239	4.14298928868315	42.1102812391329	7.88986713611878e-10	8.08688311665227e-08
LOX	LOX	1.82586609915454	3.83848839483579	42.0638643937668	8.04348405009042e-10	8.19640377592645e-08
NID2	NID2	1.09974004988521	4.83585679136405	41.9380239208633	8.47535715749304e-10	8.58656560112026e-08
CYP27B1	CYP27B1	1.80554269843861	3.98512268053019	41.923869163043	8.5253807630454e-10	8.58760624332739e-08
ITGA1	ITGA1	1.25328297166554	5.16988195996851	41.6475245447133	9.56415146581166e-10	9.47067134131531e-08
ALDOC	ALDOC	-1.12791131144615	11.3797209268514	41.5032352547231	1.01565295110071e-09	9.94488786253747e-08
POU4F1	POU4F1	2.17308537547489	4.06144183752044	41.4622640442546	1.0331409644697e-09	9.94937455179145e-08
CD93	CD93	1.29194612201825	5.52666819935582	41.4083507830231	1.05661837741811e-09	1.00258536641979e-07
EN1	EN1	2.25136147954793	4.1277679204486	41.3016323078517	1.10469526285094e-09	1.0409674124725e-07
LOXL2	LOXL2	1.38018762963953	5.37660514171431	41.2109525026097	1.14728328857966e-09	1.06959756377317e-07
TRPM8	TRPM8	2.11355340494422	3.98840947696614	41.046836581983	1.22863239692812e-09	1.12744712151619e-07
FAM196B	FAM196B	-1.07592077065693	4.6398856846504	40.8873258162065	1.31329362778121e-09	1.19264753441043e-07
STC1	STC1	1.841785732791	4.28614863794781	40.8748480966826	1.32016018811033e-09	1.19270348541287e-07
EVC	EVC	1.08144729520986	4.30753117637625	40.7181226186349	1.40956621481463e-09	1.25484383914674e-07
KIF15	KIF15	1.03968391577339	4.5996980613308	40.7058917333377	1.41679611280202e-09	1.25484383914674e-07
DLX6-AS1	DLX6-AS1	2.43787217445502	4.49738927784204	40.7045710228197	1.41757905032837e-09	1.25484383914674e-07
CRIP1	CRIP1	1.15481196316239	5.89347217157109	40.2780948345849	1.69475653211079e-09	1.4641175205321e-07
KIF11	KIF11	1.04193469648995	4.85574532119478	40.2766828007178	1.69576000837574e-09	1.4641175205321e-07
ACTG2	ACTG2	2.02558620768693	4.06686029548839	40.0130170270598	1.89408301439052e-09	1.62733298986385e-07
SEL1L3	SEL1L3	1.1768014236004	5.20804637661924	39.978702179196	1.92156547639508e-09	1.64289161486715e-07
ADAMTS3	ADAMTS3	1.58257821677811	4.06733949796034	39.9599432161813	1.93675962286376e-09	1.64376354890243e-07
MMP13	MMP13	1.96227537516044	3.73289288772024	39.8130023860218	2.06006220631689e-09	1.73589953317866e-07
CFH	CFH	1.05827585721298	4.68974598919397	39.7447476782154	2.12001034074979e-09	1.77786704508715e-07
PTRF	PTRF	1.03985028378456	6.8829527394722	39.7010004569604	2.15935901496448e-09	1.80224216453726e-07
SOCS3	SOCS3	1.75084183216149	6.29896565284361	39.6200712418138	2.23411057032854e-09	1.8557941216184e-07
LOC729732	LOC729732	-1.06016475902467	5.26036320454794	39.5300695187211	2.3203231421903e-09	1.91831621288535e-07
ADAM12	ADAM12	1.5252853260082	4.06102416539501	39.3705427792452	2.48149459221503e-09	2.03187865643101e-07
ANXA1	ANXA1	1.77668357947977	8.62142979905954	39.3685878056502	2.4835384615635e-09	2.03187865643101e-07
ENPEP	ENPEP	1.32957940054907	4.3426749495463	39.353635862406	2.49922674367234e-09	2.03187865643101e-07
DKK1	DKK1	1.82862731663654	4.28692980657608	39.3490529554404	2.50405539903633e-09	2.03187865643101e-07
SRPX2	SRPX2	1.55738843061607	4.72912661372102	39.2830269798618	2.57467911361512e-09	2.05120003746965e-07
PLXDC1	PLXDC1	1.06430989967883	5.27032526230238	38.4603981772831	3.64385291471577e-09	2.77804669572054e-07
MSMP	MSMP	1.10121012195207	5.24960897654163	38.3084563869991	3.8858895266617e-09	2.94839765081384e-07
CELSR1	CELSR1	1.43022626277439	4.00015549114759	38.2325418281498	4.01285121081717e-09	3.00569415264925e-07
ANKRD1	ANKRD1	1.67488552092524	3.80257419190954	38.1654206174812	4.12860067981636e-09	3.03044287327213e-07
FAM129A	FAM129A	1.11253364931008	4.97882767077984	38.1564506458318	4.14432316097185e-09	3.03044287327213e-07
LINC00152	LINC00152	1.41761070760151	3.92853196418915	41.3988703744923	4.21056500860482e-09	3.06218144837414e-07
AVIL	AVIL	1.5177420561036	4.70809306942582	37.8881081350757	4.64377958106206e-09	3.34944546161624e-07
IGF2	IGF2	2.40866992098222	3.9152255294133	37.6980905899302	5.03392315443498e-09	3.58281648518711e-07
HOXC8	HOXC8	2.69752061433476	3.94888356649159	37.4068209282594	5.6974033899066e-09	3.96263449265448e-07
HOXD13	HOXD13	1.9176802910822	3.86117095267014	37.3608341986978	5.80996939924824e-09	4.0249538996294e-07
ABCC8	ABCC8	-1.32230279790256	5.9507313727313	37.3364052528454	5.87067928109529e-09	4.0509998330613e-07
TNFAIP6	TNFAIP6	1.38115009398942	4.51477386671258	37.3147380108708	5.92506305010205e-09	4.07249333643681e-07
E2F7	E2F7	1.41445956449667	3.92345752257221	79.9179360348706	6.01982461478469e-09	4.10542669351484e-07
MXRA5	MXRA5	1.29883943661746	4.31655872202322	37.2200292956149	6.16882821542431e-09	4.19073845471868e-07
ESPL1	ESPL1	1.20759681629912	4.08264396142355	50.4815571198644	6.28920938402003e-09	4.23965280283535e-07
GRIN3A	GRIN3A	-1.40897429967221	4.70702508009419	37.0435014106542	6.6506185394773e-09	4.4490607305885e-07
DLX1	DLX1	1.88588242211719	3.89886113296963	36.9586812936996	6.89549161536115e-09	4.57792733115284e-07
LTF	LTF	2.44054679952539	4.13364912188625	36.8558299177855	7.20470078496243e-09	4.74724776909912e-07
IGF2BP3	IGF2BP3	1.59887552191591	4.46019871042459	36.790283481688	7.40904366063139e-09	4.85884791844816e-07
LCNL1	LCNL1	-1.08638299844215	4.94716446831475	36.7838178040917	7.42951584494841e-09	4.85884791844816e-07
ITGB3	ITGB3	1.29889180588603	4.11904919048541	36.6245133987347	7.95241458652887e-09	5.16229520215154e-07
LOC100505875	LOC100505875	-1.46088408207358	6.58961936357599	36.3060283144486	9.11227452264705e-09	5.85021375671923e-07
SSTR2	SSTR2	-1.13415477314646	5.79706950718479	36.0289529083612	1.02599915348266e-08	6.5391589683966e-07
LMNB1	LMNB1	1.12171497520409	4.22800270788942	35.9921207221359	1.04232061919298e-08	6.61911358427367e-07
KIF14	KIF14	1.25796162400275	4.02115959584369	65.4390321787688	1.06866790874454e-08	6.73760519300917e-07
CACNG5	CACNG5	1.56563712728124	3.86479976289659	35.7547198311001	1.15401798807761e-08	7.19803319467486e-07
DCTN2	DCTN2	1.14407742370186	5.48169310962908	35.6199145223239	1.22276227426002e-08	7.57291674238705e-07
CDCA2	CDCA2	1.26232007523589	4.01181632951169	48.5603226160606	1.25193280245447e-08	7.69916709776124e-07
F3	F3	1.0236892495285	5.41622377609126	35.5526222555504	1.25861489428022e-08	7.71319694127601e-07
DDIT4L	DDIT4L	1.79732083602969	4.58773050960376	35.4394075486735	1.32135304141144e-08	8.0694615877416e-07
C11orf82	C11orf82	1.08155174517016	4.18329222816694	52.4212424832363	1.36008064023319e-08	8.25246948064742e-07
TMSB15A	TMSB15A	1.29187241939638	5.76017418876702	35.3710843237906	1.36073696577116e-08	8.25246948064742e-07
RASL10A	RASL10A	-1.22433954316579	7.09578131110906	35.2387530147821	1.44043058256609e-08	8.67574804832849e-07
NEK2	NEK2	1.23946965054932	4.02071522638833	45.3311025259659	1.62008980895564e-08	9.65827009577057e-07
PRSS23	PRSS23	1.10260483731979	5.85116252188191	34.7408126947641	1.78508212494912e-08	1.04177883896624e-06
ANKRD20A12P	ANKRD20A12P	1.29387155601358	4.39822410925664	34.7373390672634	1.78775907931864e-08	1.04177883896624e-06
DPYD	DPYD	1.08844648597205	4.99782490024133	34.7155835099905	1.80461770570733e-08	1.04733558039511e-06
NKX6-1	NKX6-1	1.82292061578851	4.07278416503203	34.6318051760486	1.87105573983891e-08	1.072880902618e-06
EPHA2	EPHA2	1.00246927860919	4.46078690788213	34.5622856392094	1.92806299452064e-08	1.09755679763016e-06
SLC47A1	SLC47A1	1.00465529788978	4.30206760272798	34.5430072090791	1.94418086867267e-08	1.10277210631799e-06
EPHA3	EPHA3	1.01305500316779	4.27428315527307	34.4721277745898	2.00462195122266e-08	1.1333873851316e-06
SPC24	SPC24	1.18053156354185	4.44798118831791	34.3863043622595	2.0803589962682e-08	1.16493457276654e-06
ACTN1	ACTN1	1.17188029326831	4.16616492974561	34.3076350540082	2.15232589526322e-08	1.19758145924693e-06
CSDC2	CSDC2	-1.14146121167104	6.93286496518498	34.2746471602096	2.18324856898168e-08	1.20712295484359e-06
GAS2L3	GAS2L3	1.13337496658019	4.1771273198167	34.1683974874531	2.28593777027416e-08	1.25597590280863e-06
SOCS2-AS1	SOCS2-AS1	1.38223651144928	4.0523692366342	34.0530626125986	2.40295338562393e-08	1.31204249189503e-06
SLC25A48	SLC25A48	-1.24337579385453	5.87170745066902	33.9792477447976	2.48100877291147e-08	1.34627370782722e-06
VASN	VASN	1.29088895767754	4.6762048297946	33.8913934286493	2.57726422937214e-08	1.3856352806198e-06
CD70	CD70	1.59096061507824	3.77027230450315	43.5080564160001	2.5885054987662e-08	1.38742311550077e-06
ASPM	ASPM	1.3805536775946	3.9030043195146	60.2975309261341	2.60083445877537e-08	1.38978126704134e-06
RBP1	RBP1	1.41465718536627	5.82713046908584	33.7183637619069	2.77804342546602e-08	1.47547779145888e-06
HOXD11	HOXD11	2.00969548054929	4.05748596531225	33.6573816979559	2.85252001633146e-08	1.51045674701636e-06
OR51E1	OR51E1	1.52719707646056	3.80411646005754	37.3157225407562	3.12096884253301e-08	1.64267930639868e-06
RCAN1	RCAN1	1.29979721721987	5.13495558183402	33.1437874825843	3.56570759166934e-08	1.83273187563603e-06
DPP4	DPP4	1.57358564388722	4.05999352111138	33.1089596608679	3.62015884677128e-08	1.85527848267135e-06
HOXC9	HOXC9	1.63757450880035	3.8276817728904	32.8952235422298	3.97326591666853e-08	2.01643485617859e-06
HOXC13	HOXC13	1.719181135678	3.79380700803755	32.8648360562984	4.02622535272587e-08	2.02780608497777e-06
S100A11	S100A11	1.04248464205447	8.54988067862253	32.5417799995846	4.63544372422414e-08	2.30810858393399e-06
SNAI2	SNAI2	1.05434436452466	4.64262012110775	32.5107116263997	4.6987460564192e-08	2.33300062693653e-06
SPP1	SPP1	1.37836602399697	6.90528132762757	32.419466227339	4.88976717321496e-08	2.40738621474547e-06
HBA1	HBA1	1.8023917480987	6.76681059520641	32.2636737134803	5.23427850175569e-08	2.56978149300482e-06
SP9	SP9	2.12812469319914	3.98809796565252	32.0720267356799	5.69200374677686e-08	2.77121526860439e-06
SYNPO	SYNPO	1.47967046948396	5.27320460460864	31.8213263215378	6.35258206712622e-08	3.05883807391542e-06
OSMR	OSMR	1.03886195537103	5.14393255507356	31.8000698467513	6.41204348010698e-08	3.07901057742014e-06
DLX6	DLX6	1.83992331379098	4.28530504835248	31.6457843661179	6.86086664443491e-08	3.2325378945433e-06
C10orf10	C10orf10	1.00439850039134	6.83964548472408	31.4743474318982	7.39702863941728e-08	3.42983388791182e-06
HOTAIRM1	HOTAIRM1	1.55449523501217	3.92245078757287	30.8782609569611	9.61440595283745e-08	4.28358753370845e-06
PHLDA2	PHLDA2	1.23062480138757	4.07912182024481	30.8746996771488	9.62950301257542e-08	4.28358753370845e-06
GALNT5	GALNT5	1.51402411443109	3.77583583277921	39.2538375663078	9.65377460954435e-08	4.28358753370845e-06
CFI	CFI	1.21761608150719	6.33736766698139	30.7227133019309	1.02966917484212e-07	4.52306055826011e-06
KSR2	KSR2	-1.06108116467768	4.2369786855812	34.4816974408682	1.03946197544853e-07	4.55466251092158e-06
HOXD10	HOXD10	1.84603656044535	4.09438195130181	30.5791513106261	1.09698750565304e-07	4.78281094815445e-06
HOXA7	HOXA7	1.50049916890345	3.78111164212546	35.6596187970748	1.10192939535699e-07	4.79007624717577e-06
MEDAG	MEDAG	1.38014694600338	3.85951805496381	32.2216695236686	1.21833999182081e-07	5.22098900651427e-06
E2F2	E2F2	1.11168488424244	4.06741500935048	31.3051191504879	1.24211621007166e-07	5.30989532046973e-06
CD300LG	CD300LG	-1.45270616711303	3.90132757110689	38.1322125786409	1.27003825076647e-07	5.41604876427833e-06
SERPINH1	SERPINH1	1.23383602116971	3.95574651024228	52.5250529028939	1.30689475369354e-07	5.54952327013135e-06
DUSP5	DUSP5	1.01158592075384	4.85778218328442	30.1768855555646	1.31034934058178e-07	5.54952327013135e-06
HOXA2	HOXA2	1.65619435291625	3.95367352653294	30.068236974688	1.37487832424219e-07	5.79266643966177e-06
SEMA3F	SEMA3F	1.06072870589476	4.34238239227435	29.9392852130441	1.45565819384471e-07	6.11830243729404e-06
SUSD2	SUSD2	1.15911110571108	4.46222794770684	29.7787076147926	1.56300720345048e-07	6.48996936212476e-06
ALOX15	ALOX15	2.41345464812173	3.84527698902463	29.6673097457993	1.64215804876082e-07	6.77225979308963e-06
AQP5	AQP5	1.5648529012504	4.00858480795749	29.4875088767244	1.77857126732442e-07	7.1993114555185e-06
MMP12	MMP12	1.53366856382046	3.73451387586273	43.682241502275	1.85914423670459e-07	7.49085541074053e-06
EN2	EN2	1.19887226294905	3.97473981318337	35.4719974995338	1.87830366115035e-07	7.53341607985861e-06
PRKCDBP	PRKCDBP	1.03170996422056	4.7108271168472	29.3131793320862	1.92179451001889e-07	7.65529372206843e-06
LOC100505835	LOC100505835	-1.30954116954333	4.64975386670779	29.1422835256282	2.07354119107644e-07	8.13041531454065e-06
SLC10A4	SLC10A4	1.22094858845977	4.81340207914585	29.0687259863953	2.14254054853252e-07	8.36354302764576e-06
SFRP2	SFRP2	-1.71569411815657	8.4424317138351	29.0560495434694	2.15466430902224e-07	8.39217807649617e-06
PI15	PI15	1.64371902038879	3.96193009155623	28.9993262972071	2.20977142193383e-07	8.53668968111492e-06
CDKN3	CDKN3	1.18598421602671	3.97686070841992	66.3865279980315	2.21124956651234e-07	8.53668968111492e-06
SOD2	SOD2	1.25897170457923	8.29125963769169	28.9184122702236	2.29086073466671e-07	8.80524475800513e-06
NODAL	NODAL	1.10365454300075	4.05001878416245	35.4865772193633	2.31795944298008e-07	8.88990703656714e-06
NGFR	NGFR	1.15782146701851	5.31362098103094	28.8433622148285	2.36876653797451e-07	9.06492819019197e-06
HOXB2	HOXB2	1.64273511795878	4.29834647171461	28.7179215213124	2.50502099819758e-07	9.56546907089521e-06
CFB	CFB	1.10036893741187	4.91207347619212	28.6268889933312	2.60884952420609e-07	9.89725229670132e-06
HOXB8	HOXB8	1.77927885150767	3.80958656744187	28.5659330881351	2.68080049357986e-07	1.0104600053973e-05
IGFBP5	IGFBP5	1.07664452357016	8.68404586142468	28.5293668653801	2.72492374597546e-07	1.02488709218266e-05
APCDD1L	APCDD1L	1.52509027484611	3.71743465196234	38.5966323861036	2.81064932705283e-07	1.0526121956251e-05
ADAMTS2	ADAMTS2	1.17020133721412	3.98317462934379	32.791507577271	2.82875563802642e-07	1.05488510782317e-05
BDKRB2	BDKRB2	1.24835939691453	3.91986417048853	39.3783251514451	2.8471296794495e-07	1.05817734581691e-05
ACE	ACE	1.01991507171872	4.12928007648055	31.2956346744934	2.84965885334388e-07	1.05817734581691e-05
SLPI	SLPI	1.53669266857327	5.97508504024114	28.3041856030001	3.01333955327421e-07	1.10955467122347e-05
AEBP1	AEBP1	1.21986053540354	7.84147846885591	28.1612542702867	3.21226841977108e-07	1.175395168963e-05
HS3ST3B1	HS3ST3B1	1.40045614075449	3.81001194051062	35.3794004413106	3.24221708682805e-07	1.1838820600174e-05
CARD16	CARD16	1.02415980925258	4.29129519764922	28.0920610448537	3.31329871341828e-07	1.2058206099114e-05
SLIT1	SLIT1	-1.0305553240021	7.15015857208831	28.0531441281577	3.37153035168895e-07	1.22320360866602e-05
TNFRSF11B	TNFRSF11B	1.29243814552939	4.30507604241026	28.0489813567066	3.3778202008008e-07	1.22320360866602e-05
EGFR	EGFR	1.28374791349303	7.64708543002159	28.0266025226684	3.41183838840524e-07	1.23043809534112e-05
MOXD1	MOXD1	1.70567079603192	6.03152341607344	27.9761192542481	3.48985850126721e-07	1.25085378224356e-05
FCGBP	FCGBP	1.37566431158796	5.3350754863504	27.7526090658586	3.8575984421359e-07	1.36866655658534e-05
NEIL3	NEIL3	1.18027078210933	3.95812769617701	39.1775640529569	4.02276093979021e-07	1.41580182714263e-05
ACTA2	ACTA2	1.01132150316365	4.40654258162631	27.5464606956035	4.23152640822442e-07	1.47181965602522e-05
HOXD4	HOXD4	1.2974644597175	4.27225773724241	27.4589673050811	4.401137790896e-07	1.52147420238726e-05
ICAM1	ICAM1	1.10674811602232	5.73508875152476	27.4337721328083	4.45124587022835e-07	1.53576744817898e-05
DTX3	DTX3	1.13427176249608	5.02994700571778	27.3203792136271	4.68401484165347e-07	1.58794445125069e-05
SPINK8	SPINK8	1.12946762282862	4.14880881078095	27.2485850265255	4.83773032662251e-07	1.6321348209698e-05
HOXB3	HOXB3	1.88101332856683	4.08527686783149	27.1960207833839	4.95350585805473e-07	1.66322025237788e-05
NTS	NTS	1.92085192062252	3.94224103275969	27.1408945874238	5.07794206835897e-07	1.69849409603297e-05
TMEM151B	TMEM151B	-1.09283067827957	6.52374631745127	26.8020228081719	5.91563867998353e-07	1.92437349947043e-05
KIF18A	KIF18A	1.1038098416509	4.01186094746576	51.3842120900908	5.91793984261177e-07	1.92437349947043e-05
FEZF1-AS1	FEZF1-AS1	1.86598450522102	3.96365542919151	26.7766245257147	5.98380206533464e-07	1.94218701479852e-05
OTP	OTP	1.44815417016479	3.78619643952633	26.6816391416494	6.24585276774724e-07	2.01976128155546e-05
CHI3L2	CHI3L2	1.55507921125777	4.86561630859566	26.4889046277942	6.81388611647937e-07	2.17139967206425e-05
IGFBP3	IGFBP3	1.27688815564345	3.86529118265777	30.5357229972384	7.17822148155146e-07	2.26281812782648e-05
FOXD3	FOXD3	1.32514879747485	3.83063865390202	34.0567306281018	7.46169713615296e-07	2.34374848934324e-05
VOPP1	VOPP1	1.35216965656092	4.29532657490216	26.250618415681	7.5891463944306e-07	2.37526730098545e-05
FLNA	FLNA	1.07035453279484	4.0347155832611	41.9083950947049	7.90436613628436e-07	2.46512144609708e-05
TXLNB	TXLNB	1.07404472709074	4.26281851146138	26.0948939655504	8.14352753704638e-07	2.50846409739564e-05
GALR1	GALR1	1.05811831604652	4.39941273815254	26.0010716336849	8.49717301137925e-07	2.59459845593108e-05
HOXA6	HOXA6	1.33942862886902	3.81640702803004	34.2664885349708	8.5592655200245e-07	2.60901298729512e-05
CNTN3	CNTN3	-1.07243565015528	4.76580122550807	25.6430257756118	9.99597963322769e-07	2.96445913759022e-05
CHI3L1	CHI3L1	2.37843803295433	10.8444174165321	25.6285078190671	1.00621150628328e-06	2.97903193760591e-05
HBA2	HBA2	1.50459843234759	7.49945440231723	25.4651428013482	1.08376046144669e-06	3.18709221606983e-05
KCNE4	KCNE4	1.05579644429857	4.97734084748858	25.4614478137927	1.08558283833791e-06	3.1871039208624e-05
COL15A1	COL15A1	1.25333370342689	4.31130025763721	25.3735700741818	1.12985171264247e-06	3.30599515316938e-05
GDF15	GDF15	1.28203860517717	4.53838779698027	25.3483846254804	1.1428731928687e-06	3.33852307523495e-05
DIRAS3	DIRAS3	1.08597947148665	5.09540677849643	25.323268321187	1.15601040935283e-06	3.36568014032011e-05
AIM1	AIM1	1.07558108185053	4.01125188465451	29.9723145048586	1.16166901236827e-06	3.37654606629828e-05
ARSJ	ARSJ	1.00540484006503	4.23369347616363	25.2810014609952	1.17846477486858e-06	3.41404167092919e-05
MAB21L1	MAB21L1	1.21745704444118	3.9200361123701	25.223553227093	1.20969483762009e-06	3.49296893228456e-05
LOC650368	LOC650368	2.09103998537035	4.02518817588568	25.1966908372361	1.22458431460449e-06	3.5204034073043e-05
RARRES2	RARRES2	1.28832748275943	6.25685396818008	24.8688140303268	1.42202487489441e-06	4.01349919199266e-05
ALPK2	ALPK2	1.20455207505043	3.89123081475151	24.8810354685411	1.42602451240072e-06	4.01831698212982e-05
ABCC3	ABCC3	1.57648432574765	4.52328718624655	24.8079692787084	1.46207176512563e-06	4.08053054575748e-05
CMYA5	CMYA5	1.07642176232357	4.0762478232602	24.7169863448737	1.52409861616644e-06	4.23341940499989e-05
THBD	THBD	1.15928936245714	4.50654612419783	24.7114162997009	1.52798147760505e-06	4.23748913892146e-05
GLP1R	GLP1R	-1.42656701990936	4.05003866928848	24.6698732877345	1.55725903575036e-06	4.29828017631442e-05
FOSL1	FOSL1	1.03191673565955	4.25289791253075	24.5749392039255	1.6263170330632e-06	4.46778348565811e-05
TBX5-AS1	TBX5-AS1	1.51054223152152	3.78608421089467	24.5150069927547	1.67150406355125e-06	4.57757058154106e-05
SCGN	SCGN	1.89119559538977	4.30160499626003	24.5006243456746	1.68253619598289e-06	4.60059468127802e-05
HOXC11	HOXC11	1.49404299404865	3.82973116333899	24.4264495572401	1.74061455130737e-06	4.7032812636621e-05
SPINK1	SPINK1	1.37679718995001	3.7596341072761	26.8556081656549	1.74155847556154e-06	4.7032812636621e-05
SELL	SELL	-1.40933337378922	5.12577878312662	24.1737442150037	1.95418309251433e-06	5.17187501176613e-05
HPR	HPR	-1.14113512856223	5.69119548167931	24.1329550359231	1.99106572642518e-06	5.23985119925737e-05
C1R	C1R	1.10439635567452	7.99878914939194	24.1189303353772	2.0039096004738e-06	5.26044306045919e-05
MAT1A	MAT1A	1.42096827203361	3.70051341678952	24.5368985361342	2.00489300187524e-06	5.26044306045919e-05
TFPI	TFPI	1.11130522704289	5.03970167357128	24.0325938324944	2.0848482037046e-06	5.42153330360987e-05
NXPH4	NXPH4	1.05574932431211	4.7017968110505	23.9303621231977	2.18498668441654e-06	5.63394365439633e-05
HOXC10	HOXC10	1.81114888632449	4.19782339434377	23.7871345527098	2.33354151763013e-06	5.96209652762439e-05
CLIC6	CLIC6	1.30709733155259	3.79535213100739	24.9674131127617	2.39120951366841e-06	6.06533952924725e-05
MAB21L2	MAB21L2	1.3608023050319	3.76057694510927	25.3344318740553	2.39592403731167e-06	6.06533952924725e-05
FAM46B	FAM46B	1.07966464677718	4.056843998641	23.7276828354671	2.39817441305891e-06	6.06533952924725e-05
EXOC3L2	EXOC3L2	1.25874179994964	3.82604285367532	33.0060114042473	2.67136683939823e-06	6.64128320484152e-05
CNPY1	CNPY1	1.17317837050527	3.89112897194057	23.3752431815198	2.82040670256933e-06	6.90408774803529e-05
F5	F5	-1.61786823098966	5.56521327457197	23.3273795857358	2.88329384514125e-06	7.02564801687687e-05
COL14A1	COL14A1	1.10993112965148	4.55653391197556	23.2562936393456	2.97932650766405e-06	7.21843826943064e-05
PDLIM4	PDLIM4	1.14413636279061	4.00059816228568	23.0527423751189	3.27264239661457e-06	7.8350857741134e-05
LOC285084	LOC285084	1.38615720504296	3.68624048443093	30.9261390704327	3.43636574367691e-06	8.19444658359527e-05
MSR1	MSR1	1.03749667887966	4.78320887242955	22.9264782799873	3.46913901856581e-06	8.26135863836997e-05
OSR1	OSR1	1.33500546804022	4.25860681239099	22.8643379931865	3.57019497795383e-06	8.4202459513507e-05
RASSF10	RASSF10	1.47578651339924	3.86350768075167	22.8634148123981	3.57171859762062e-06	8.4202459513507e-05
TGFBI	TGFBI	1.08753016993352	7.13437683716665	22.861855977815	3.57429279842809e-06	8.4202459513507e-05
XRCC6BP1	XRCC6BP1	1.1662821377003	4.8601259361194	22.8282238587374	3.63029208051349e-06	8.50643439774865e-05
OTOS	OTOS	1.49514617541458	4.18026873249855	22.8123847223809	3.65697242563753e-06	8.5461007605532e-05
TMPRSS9	TMPRSS9	1.48494323117317	3.90895052544047	22.8072152044742	3.6657232231246e-06	8.55514393231757e-05
FEV	FEV	1.34279915935006	3.75081715717918	28.6096065512856	3.76870903357927e-06	8.76049910232677e-05
COL22A1	COL22A1	1.08940049400068	4.77262148966934	22.704610156694	3.84387158681875e-06	8.91157900822385e-05
NCOR1P1	NCOR1P1	1.63827440473052	3.87100850879423	22.5964413179522	4.04120090622788e-06	9.3443441007198e-05
LINC00507	LINC00507	-1.10106673895159	4.18134582408966	22.1294388776056	5.01825000848098e-06	0.000112474255624867
PPP4R4	PPP4R4	-1.03393329129034	4.8653343387071	22.0901462572782	5.11067065094535e-06	0.000113962753815673
AREG	AREG	1.42401395794965	3.81104477460126	21.99751519771	5.33544125258867e-06	0.00011842330534858
DES	DES	1.40283405103847	4.25554498358742	21.9965920632114	5.33773099933692e-06	0.00011842330534858
ARNTL	ARNTL	1.47806410108063	3.83471882194021	21.9675490792167	5.41028052852434e-06	0.000119578798011912
CACNG2	CACNG2	-1.01570754090108	5.44483645652563	21.814933574593	5.8082830138518e-06	0.000126934883271547
GPRC5A	GPRC5A	1.1660239107384	3.99952013964412	21.7259833331357	6.05382519627805e-06	0.000131318557196987
USH1C	USH1C	-1.09321991229965	4.40599214034725	21.7232896468569	6.0614230392481e-06	0.000131320842532635
MYBPC3	MYBPC3	1.38616437595649	3.75885178737333	21.5717176208937	6.50490992238725e-06	0.000139038483182538
ERP27	ERP27	1.11645735255038	3.89912672100026	39.5751762105219	6.5867362929756e-06	0.00014044492336616
KCNN4	KCNN4	1.01644063355971	3.98636710980982	28.7241637891848	6.77353535460683e-06	0.000144077371553633
G0S2	G0S2	1.30535491919306	4.47632921474226	21.4211790877316	6.97797700571171e-06	0.000148066589563086
SERPINA3	SERPINA3	1.49011606360177	10.1516011403373	21.3682298873869	7.15254359124557e-06	0.000151227938519791
TOM1L1	TOM1L1	1.02311668433408	4.23032310923091	21.010195035868	8.45516415004602e-06	0.000176001973940447
KCNE1L	KCNE1L	1.33511637005865	4.66692390322666	20.94143341759	8.73166348708447e-06	0.000180898186688096
HSPA6	HSPA6	1.04368876738058	4.2006637617438	20.8008358968916	9.32592621839867e-06	0.000191624277643462
HOXD3	HOXD3	1.12889132416314	4.16807624724533	20.6214577888536	1.01441101253262e-05	0.000206109628736016
IL2RA	IL2RA	1.16251128147705	3.89738475535569	20.6191894315781	1.01549101852702e-05	0.000206109628736016
FAM110C	FAM110C	1.06501223883675	4.09523791407541	20.5039401246639	1.0719270136656e-05	0.00021595016975307
NSUN7	NSUN7	1.09448251124803	3.89560600811039	31.4189485985203	1.09588201284638e-05	0.000220269771091268
LOC100127888	LOC100127888	1.19354574033549	3.81535035544593	28.9192616882468	1.11623370399576e-05	0.000223591178627813
SLC18A3	SLC18A3	1.2803466170128	3.84720574019874	20.2053422299772	1.23341568130075e-05	0.000245102909820388
CYR61	CYR61	1.07162840592908	7.54363143085943	20.1858413200289	1.24478400002493e-05	0.000247081870537224
AQP1	AQP1	1.14470649985324	6.90573450194097	20.1817007044239	1.24721148006079e-05	0.000247283660758207
VIM	VIM	1.05905688272303	11.6050924837084	20.0665602412778	1.31667283442922e-05	0.000259295783921808
HBB	HBB	1.28010838203163	10.2909423456083	19.9526546006828	1.38925430042749e-05	0.00027175736745081
MPZL2	MPZL2	1.04283815380483	3.92774249869122	27.1117613511653	1.40442454168879e-05	0.00027435399628072
SFRP4	SFRP4	1.10480880589566	5.72199686432088	19.7365417182983	1.53832134179181e-05	0.000296287452281154
MMP7	MMP7	1.64805658244827	4.35257258934423	19.6780742296721	1.58137251988957e-05	0.000303911361360795
NKX3-2	NKX3-2	1.23400902856769	3.76459517085339	37.8944776571391	1.64725148219354e-05	0.000315189702275176
NAPSB	NAPSB	1.09797446045687	5.87109630099088	19.4812579493456	1.73549005475922e-05	0.000328842531781242
GABRD	GABRD	-1.01209561005882	6.33033237250928	19.4395625918012	1.77004980266047e-05	0.000334306712189978
TAC3	TAC3	1.51680960793201	4.05672177245896	19.4237121084755	1.78337020989807e-05	0.000335616534635909
CNN1	CNN1	1.07122886191913	4.51835991194276	19.3600957675993	1.83786378342539e-05	0.000342260891631659
FABP5	FABP5	1.24315090149178	8.34389915539218	19.358211467288	1.83950339428894e-05	0.000342260891631659
TRH	TRH	1.47642147401557	5.12699063438761	19.244584760985	1.94116964786e-05	0.000356633966646145
GBP1	GBP1	1.00328841434085	6.41103576694073	19.1161086334074	2.0630150353755e-05	0.000375087806276208
PLA2G5	PLA2G5	1.11512511193571	4.66038008222429	19.1099798739207	2.06901780307744e-05	0.000375789378596252
C21orf62	C21orf62	1.24314333811118	3.74160814647608	25.7938163669417	2.19200883610864e-05	0.000394854459100474
GAL	GAL	1.35196445247969	4.14491022509637	18.9714329987402	2.2095512508615e-05	0.000397197997680508
CXCL10	CXCL10	1.29683642994021	5.32895135849946	18.9074448044282	2.27769132508311e-05	0.000408191164158811
PXDNL	PXDNL	1.13723139093969	3.81876729099121	44.882923334823	2.50694318340068e-05	0.000441156557986584
C6orf141	C6orf141	1.0994277321739	3.87856421509737	18.2285173645329	3.14651330727683e-05	0.000532839987793633
ULBP3	ULBP3	1.10200297686736	3.83737175549273	34.3377304825394	3.2697554468215e-05	0.000545280720422839
SV2B	SV2B	-1.14723320994837	3.87416248730759	21.4558817166852	3.30150271150919e-05	0.000548487564214422
GSG2	GSG2	1.00093142395732	3.91654694037487	42.2221479201873	3.69518444134288e-05	0.000601350953606468
CDCA7	CDCA7	1.15889054186853	3.78041137235211	61.6354016555363	3.84373914564688e-05	0.000621487232525395
C14orf166B	C14orf166B	1.23196663218869	3.69167686946107	23.0571259495281	4.09812534548472e-05	0.000656561635560427
F2RL3	F2RL3	1.16079868556747	3.77333679089513	31.0908049750374	4.20229415947966e-05	0.000670187531694268
ANXA2	ANXA2	1.13453073857974	3.79490876334125	43.2288884886326	4.20892265581215e-05	0.000670634430803814
MIR155HG	MIR155HG	1.03363275996515	3.8794481836913	40.0621389431515	4.24920931974246e-05	0.000675824788993885
PAPPA2	PAPPA2	1.14386718801469	3.78447527308343	46.0340003184532	4.57353268811691e-05	0.000720218395549192
HOXB13	HOXB13	1.21127091904663	3.68372979101039	33.4433661288057	5.46840449815004e-05	0.000833432396861528
SOCS2	SOCS2	1.14260146039742	3.7707665844276	38.9532776560162	5.91121025635242e-05	0.000886277007383139
ISL2	ISL2	1.09600480472647	3.80802955086927	26.5073463825124	5.94739378325123e-05	0.000889739609823383
HOXB5	HOXB5	1.19949383735617	3.71052863057942	26.2133804461859	6.07082478691811e-05	0.000906331737992451
NEUROG2	NEUROG2	1.16857501040628	3.74266524413874	21.5328576571922	6.25148349010148e-05	0.000930133710789547
S100A9	S100A9	1.03547318896875	6.80011359855627	16.7563887097185	6.37630041315963e-05	0.000946294812374673
SPRY1	SPRY1	1.05074703678186	3.8416949932106	35.8336686699361	6.55695743100858e-05	0.000969806878962555
CXCL6	CXCL6	1.14432879226326	3.76008029528545	26.7594987222581	6.69337548394025e-05	0.000985838589134628
LNX1	LNX1	1.21086707951278	4.02667583245656	16.618180315224	6.81623746230419e-05	0.0010005711390436
CLEC5A	CLEC5A	1.28383884846678	4.17001319728719	16.3871442227968	7.62171523285048e-05	0.00109856745794548
FLJ12334	FLJ12334	1.15750092786126	3.66016372867712	30.2077696472705	8.08553272250206e-05	0.0011559146168621
CST1	CST1	1.12337766203384	3.77020091135847	16.5324314262636	8.46079056791618e-05	0.00120172022920476
NMU	NMU	1.01991778101232	4.32103918571935	16.0542377150967	8.95583352793333e-05	0.00125675655920006
SLC14A1	SLC14A1	-1.15422445727532	3.80768486903413	23.3874115813241	9.08036922516946e-05	0.00127117916461298
PRRX2	PRRX2	1.16714192029092	3.7060440157874	36.1173862086729	9.86514783413802e-05	0.00136684937619713
CHN1	CHN1	-1.07962489570521	6.46430151339264	15.8378635329962	9.9480522476647e-05	0.00137616031369234
HOXB4	HOXB4	1.27847679512785	3.90573245319475	15.7745840824439	0.000102588448276506	0.00140914399133411
BHMT	BHMT	1.41355341297945	3.83371494918701	15.693425413518	0.000106719518592514	0.00145675467474376
EBF3	EBF3	1.1192365166266	3.75516664322225	26.5789795717893	0.000107612301693561	0.00146665692984684
HAMP	HAMP	1.14611851779639	5.74540286543202	15.6477774511148	0.00010911698167939	0.00148255297511214
ITK	ITK	1.12364026825532	3.87035028981346	15.4695619595691	0.000119013421424249	0.00159842776804813
LOC100507387	LOC100507387	-1.12375503206724	4.2588239510253	15.4432921166598	0.000120547532842204	0.00161435211801583
S100A8	S100A8	1.04249259396765	6.0989896360638	15.4429521088686	0.000120567519968205	0.00161435211801583
PRKCG	PRKCG	-1.20707618663688	5.2924252641818	15.3842434503754	0.000124069699979381	0.00165240853460381
LINC00475	LINC00475	1.15251925042317	3.70106378715223	27.3324299454871	0.000124543756972035	0.00165620518091719
CRNDE	CRNDE	1.09415999632126	3.76574252685487	37.0203554428051	0.0001273591239268	0.00168851994331696
SIX2	SIX2	1.07781757923929	3.77921047255393	29.6702173967719	0.000129880720355542	0.0017167567011098
GNG8	GNG8	1.20424541911478	4.11954990501839	15.2825326486694	0.000130383916860683	0.00172210920182154
HOXA11	HOXA11	1.01149584587116	3.83677060344945	16.0519524036374	0.000131607290649726	0.00173565160512998
C1QL3	C1QL3	-1.24058040928437	4.77483961285821	15.1805553239634	0.000137043104261963	0.00179827791167623
CREG2	CREG2	-1.1949905088121	5.47503101962388	15.1800912299614	0.000137074187824468	0.00179827791167623
FRMPD4	FRMPD4	-1.07104718137608	4.2846759399869	15.0098889209995	0.000148971545355673	0.00193409205588805
CENPA	CENPA	1.09181554857961	3.75660048883883	47.9160951095583	0.000150721016325209	0.00195246655811673
FOXJ1	FOXJ1	1.07451240395222	5.46730805209379	14.8588763078231	0.000160405423455334	0.00205814484399827
MPPED1	MPPED1	-1.13435360664347	5.24245523740015	14.7332028049573	0.000170599384402498	0.00216047356244406
TFAP2B	TFAP2B	1.13007143802005	3.69328626192196	38.0858866519743	0.000173367475431716	0.00218605161287172
SAA2	SAA2	1.57493106301824	3.9679874884834	14.6917708540228	0.000174102686664767	0.00219331947293739
SERPING1	SERPING1	1.01625146226169	3.81257737057995	38.9925864020516	0.000184247110696509	0.0022967987974237
C11orf92	C11orf92	-1.11237933386554	4.11740687266138	14.5521499818607	0.000186456733699357	0.00231939472785566
FOXA1	FOXA1	1.1147132510358	3.69601833172359	23.6151538801106	0.000210600039298654	0.00257046440723364
SLC6A17	SLC6A17	-1.0927914363202	5.65098415097747	14.2736806600488	0.000213828958889529	0.00260262511281721
PLEKHG4B	PLEKHG4B	1.05739195154455	3.76361673570123	30.4672231465007	0.000222598677556637	0.00268697453273773
SCN9A	SCN9A	1.06011972309938	3.90938613148587	14.1904406848874	0.00022278041572743	0.00268731751304519
FAM90A1	FAM90A1	1.17161122399756	4.11667072410449	13.870712183162	0.000260861773153637	0.00306648175591133
OLFM3	OLFM3	-1.111118734794	4.56293895126552	13.802147227773	0.000269856477689632	0.00314688921122168
SCNN1B	SCNN1B	1.00004307566796	3.82137095679889	13.5691564618638	0.000302851391179193	0.00345128500207914
BIRC5	BIRC5	1.05935875067022	3.73405261820337	53.2492842090612	0.000315415708998219	0.00356663943974954
CCL2	CCL2	1.05349937944979	8.16161287338003	13.4467036713251	0.000321811613146209	0.00362260253282826
DPPA4	DPPA4	1.0736008571328	3.67134985601136	24.4519070380002	0.000324730200154775	0.00365076729834043
LINC00842	LINC00842	-1.06233839005489	3.79601193361615	21.168271376928	0.000335262278028099	0.00374897792081421
SLC30A3	SLC30A3	-1.13321137185654	4.94776898377371	13.3151641456609	0.000343529537442593	0.00382774456627866
DDN	DDN	-1.1480688689133	6.70143986007344	13.2483948862932	0.00035511912673101	0.00393350440579833
TGFB2	TGFB2	1.04832816359457	3.7319706804734	41.273043016803	0.000379302779197611	0.00415393016654021
MARCO	MARCO	1.04947953165525	4.11456187880435	12.903325426663	0.000421687362275131	0.00452680669400056
KRT222	KRT222	-1.01169806798759	4.75348844890741	12.8839691408916	0.000425778143432273	0.00456428961464064
UBE2C	UBE2C	1.05275799701339	3.70759881796522	52.8853774474355	0.000444829940807302	0.00472485872312819
NEUROD6	NEUROD6	-1.17556035681793	4.4964616419518	12.7022290899315	0.000466217180576962	0.00491364312926783
CAMK1G	CAMK1G	-1.05581746130333	5.10707025183431	12.6770426559354	0.000472122460414733	0.00496096544585673
MYBL2	MYBL2	1.02729556737438	3.7311041307301	38.6502394566566	0.000495713002250117	0.0051501848194652
SLC10A6	SLC10A6	1.03704491480427	3.84125132823434	12.3685916732415	0.000550946254853377	0.00562394020880267
SNAP25	SNAP25	-1.03855329145879	7.08334156660186	12.3510086938276	0.000555824605373511	0.00565405563458011
TCTEX1D1	TCTEX1D1	1.27805817247764	4.62633255131977	12.2724816079742	0.000578155289308588	0.00586419430307386
CAMK2A	CAMK2A	-1.07201026909108	4.190748371927	12.2576781566455	0.000582466380502961	0.00590109147461006
FOXR1	FOXR1	-1.41389940047871	3.79649384487685	12.2510893172895	0.000584395726310473	0.00591115229425699
TNFSF18	TNFSF18	-1.01318644172686	4.45529473515352	12.2400240025776	0.000587650552525001	0.00593436601763593
CABP1	CABP1	-1.0284864589839	4.41361667587358	12.1183198036461	0.000624693562155616	0.00624943154332276
LOC200772	LOC200772	1.01706895106174	3.6659577144887	21.5640113709152	0.000681329614555942	0.00670127056920426
SFRP5	SFRP5	1.20013354212982	3.98472906672181	11.8313559801008	0.000721761480908145	0.00702015176241791
TMEM155	TMEM155	-1.01480834637842	4.93180325068434	11.5286954267215	0.00084091741144876	0.00795399863489607
AQP7P3	AQP7P3	1.03935917212616	4.54512787893927	11.4010483087636	0.000897023859360226	0.00838067014019546
CXCL9	CXCL9	1.00684694698718	4.27511665819292	11.3780383280533	0.000907537405019225	0.00845635730875702
KCNV1	KCNV1	-1.05271450026956	4.28129978090343	11.3386423417598	0.000925830985352958	0.00859028040247819
C11orf87	C11orf87	-1.03751252190572	4.6894067509232	11.1442101235792	0.00102178870580079	0.00934214431224331
NRGN	NRGN	-1.06907873996072	6.44201723335115	10.9172639197107	0.00114674776970226	0.0102828678536069
NEFM	NEFM	-1.00915766233554	5.2253950982936	10.7751578037881	0.00123284218489661	0.0108911416203039
SLC26A4-AS1	SLC26A4-AS1	-1.01992638900475	4.59505703949983	10.3862273637749	0.00150388491101516	0.0128078672669401
SLC6A7	SLC6A7	-1.02203341284523	4.46002636943523	10.0797191264089	0.00175998062455378	0.0145026706189723
ECEL1	ECEL1	1.07048885511148	4.15364109279421	10.0060905216859	0.00182789157120316	0.0149219634692491
PI3	PI3	1.237184124359	4.44431990225844	9.83624912047251	0.00199496473713106	0.0159879958608578
C1orf158	C1orf158	1.04382426957181	4.16732219287553	9.82219781867597	0.00200946908075887	0.0160540424470967
CXCL13	CXCL13	1.16392076290224	4.12520990028427	9.26870854358089	0.00267579413255299	0.0201022905106114
BCYRN1	BCYRN1	-1.04881344114312	11.9601885174597	9.08711208373569	0.00294071481152555	0.0216380808151168
DAO	DAO	-1.11144312714128	4.34854130872698	8.45224414830046	0.00409820216022106	0.0281904196476431
POSTN	POSTN	1.10807194736115	3.84334689567074	7.88929775054306	0.0055146523731743	0.036119324418769
VSNL1	VSNL1	-1.02599865812124	8.55048586909777	7.59617817418883	0.00644308848628133	0.0409456170772491
COL17A1	COL17A1	-1.11637755503294	3.84986923679245	7.50482188296696	0.00676427324928026	0.0425394392680786
SERPINA5	SERPINA5	-1.13265179126661	4.85783668990347	7.46682582398321	0.00690267654313767	0.0432237269637635
SELE	SELE	1.03342159410202	3.95876084505698	7.35891291227953	0.00731190883547401	0.0453488415284335
