# Supplementary material for: The Proliferation of Glioblastoma Is Contributed to Kinesin Family Member 18A and Medical Data Analysis of GBM
Source: Front Genet. 2022 Apr 8;13:858882. doi: 10.3389/fgene.2022.858882 (PMC9033168; doi:10.3389/fgene.2022.858882)
Supplement: Supplementary file 3 [file DataSheet2.CSV]

	genes	logFC	logCPM	F	PValue	FDR
PRLHR	PRLHR	-4.03718748820626	4.78562553909474	311.277614716223	4.53173196428975e-46	7.94276661381065e-42
WDFY3-AS2	WDFY3-AS2	-1.60031492615449	5.33190420413554	261.078346017625	6.49675107318925e-41	4.14007350465096e-37
RASL10A	RASL10A	-2.67430340789506	6.55460823956352	260.728094102275	7.08633566152387e-41	4.14007350465096e-37
TUBB6	TUBB6	2.20608404323575	6.92234215313293	244.850078804693	3.87546917574864e-39	1.4235181494502e-35
ABCC8	ABCC8	-2.67855004614176	5.47109256276942	244.667543051224	4.06092927897015e-39	1.4235181494502e-35
GLUD1	GLUD1	-1.52537758605137	8.92008726433789	243.362487357119	5.67529549390134e-39	1.65784840202681e-35
MGAT4C	MGAT4C	-2.26608052593434	4.6757613450483	237.652922119859	2.48023363835843e-38	6.21015071135831e-35
LOC541471	LOC541471	2.57941686857673	5.22488481306038	233.558755569833	7.21782727386497e-38	1.33615593604948e-34
FAM196B	FAM196B	-2.10162973467635	4.32417406192851	233.350142263041	7.62341493723675e-38	1.33615593604948e-34
GRIN3A	GRIN3A	-2.78141455700233	4.34912168576576	225.905765611767	5.44741477510283e-37	8.1574051350895e-34
IGIP	IGIP	-1.31057797926886	6.34329352969242	225.812057986374	5.58503232846887e-37	8.1574051350895e-34
TK1	TK1	2.02337004002515	5.27383251589975	225.067053523785	6.8115375811238e-37	9.18352455264283e-34
ALDH2	ALDH2	-1.51081369375745	6.01646506346609	224.320129662866	8.31423800761921e-37	1.04088321113958e-33
DGCR6	DGCR6	-2.05433616749588	6.49236977191904	223.563764418335	1.01773103265045e-36	1.1891847872843e-33
VASP	VASP	1.31972715929366	6.69085689408065	221.271074149369	1.88218591377967e-36	2.06181703192601e-33
KDELR1	KDELR1	1.06666639079446	8.20019997383066	217.934448867142	4.63027887785674e-36	4.7738175230703e-33
PMM2	PMM2	1.06445929677118	5.54638448042803	217.721514866162	4.90513087012977e-36	4.77623493115359e-33
BAI3	BAI3	-1.57634799374663	5.95202057695244	217.316100279723	5.47473946612518e-36	5.05030308540927e-33
CLIC1	CLIC1	2.09790552954763	8.71401666455902	216.596941063085	6.65430153131428e-36	5.77589868596734e-33
ADHFE1	ADHFE1	-1.57385287867574	5.95261240028433	216.452555350288	6.92040123268752e-36	5.77589868596734e-33
LAMC1	LAMC1	1.86600249704155	6.70464915114703	215.999236424426	7.82762109646311e-36	6.23612340716859e-33
ITGA5	ITGA5	2.28805398916045	6.39094111479596	212.595754568961	1.98135074069193e-35	1.50987541009163e-32
SLITRK5	SLITRK5	-1.77774385708136	5.03821498577527	212.410296153319	2.08460773080828e-35	1.5223716540782e-32
COL5A2	COL5A2	2.90483764063509	6.80196728005632	210.545564544057	3.47819719397489e-35	2.34470623918453e-32
PDLIM1	PDLIM1	2.4648389696193	6.37634001124011	210.345624888182	3.67490547873819e-35	2.38555808614238e-32
ARHGEF26-AS1	ARHGEF26-AS1	-1.33186772185259	5.75638645570629	206.356356250819	1.10695066393865e-34	6.69018078856992e-32
LAMB1	LAMB1	2.45504640278086	6.87246845613461	206.016299898882	1.21658625085179e-34	7.10770240622643e-32
LOC100506548	LOC100506548	-1.24659391139061	6.84091370166221	205.461722052896	1.41937419895598e-34	8.02495857583916e-32
CD248	CD248	2.86028441963382	6.06920407688456	205.108033313326	1.56617474467824e-34	8.57823273436733e-32
GPX8	GPX8	2.93786958578013	4.8370799775012	204.867998686919	1.67443133372263e-34	8.89325999580503e-32
P4HB	P4HB	1.12409835997852	9.4756390782792	204.423048123129	1.89546278773734e-34	9.771110670786e-32
WASF3	WASF3	-1.50328933630122	7.37079055304484	204.249320958314	1.98954624102448e-34	9.96307913326743e-32
GABBR1	GABBR1	-1.82862939535326	4.92779622112997	203.482996942293	2.46407447972833e-34	1.19966203906107e-31
COL6A2	COL6A2	3.57110707596716	6.71157559313273	202.440235520762	3.29851139980402e-34	1.52139498169382e-31
NOG	NOG	-2.15867026129574	5.31335073299123	201.076615343957	4.83501767148583e-34	2.17290653149057e-31
PEA15	PEA15	-1.20440064107904	11.8514114635133	200.601541757754	5.52556769505079e-34	2.42116562477888e-31
COL1A2	COL1A2	3.95003190876709	8.97219848362957	196.702913890132	1.66147995904411e-33	6.93351410527764e-31
EMILIN1	EMILIN1	2.17358270270042	6.4963399854837	196.320571651468	1.85186439182598e-33	7.54828539431022e-31
PVRL2	PVRL2	1.2195690407535	5.6997039574584	195.95767720537	2.05288285007585e-33	8.17747220756348e-31
COL1A1	COL1A1	4.72150439233409	9.08097997197175	195.533095241397	2.31618483923947e-33	9.02128259496673e-31
KSR2	KSR2	-2.27320501164344	3.96622518438708	237.897534734904	4.58859004670886e-33	1.74835255975361e-30
LRP1B	LRP1B	-1.54452726665395	5.16137926397801	192.652231560708	5.26869652885422e-33	1.93455908401726e-30
BGN	BGN	2.20179089237611	8.67023089875098	192.632823557565	5.29804507518849e-33	1.93455908401726e-30
LINC00152	LINC00152	2.68103857495136	4.33493970862747	192.052254535812	6.25649137230004e-33	2.20817762177618e-30
CPE	CPE	-1.72976630965105	11.232774685958	192.028429324333	6.29935990693269e-33	2.20817762177618e-30
TMSB10	TMSB10	1.57589731204487	12.0571664308942	191.238412607298	7.90172821719736e-33	2.71556059731016e-30
KCNJ11	KCNJ11	-2.01550084460942	4.10494395018234	188.791890792233	1.59826590318432e-32	5.38707817021376e-30
MCAM	MCAM	1.59173164059028	7.69154656496057	188.523875153884	1.726898969694e-32	5.71082230977862e-30
PPIC	PPIC	1.73300188887868	5.85974795187822	187.952735187238	2.03692556208869e-32	6.61133228272749e-30
MMP9	MMP9	4.21539850762026	6.87802016489739	187.299503723168	2.46096280781912e-32	7.76650932772974e-30
FSTL1	FSTL1	1.91439289028355	8.10557340313445	187.270882948937	2.48145445514273e-32	7.76650932772974e-30
PCOLCE	PCOLCE	3.13217578958421	6.89787007236268	186.902682040689	2.76093941832989e-32	8.48964652369615e-30
IGFBP2	IGFBP2	3.36054457154157	9.52956701181227	186.354888150526	3.23659029533745e-32	9.74301240654369e-30
GRID1	GRID1	-1.20199018891383	5.59064553717761	186.30929046729	3.2797268898618e-32	9.74301240654369e-30
CACNG2	CACNG2	-2.5474593127136	4.97297525556879	185.939141698188	3.65204740718529e-32	1.05364826367261e-29
CCDC109B	CCDC109B	1.89895898101803	6.10582440642772	185.925027214905	3.66705905654301e-32	1.05364826367261e-29
PLP2	PLP2	2.18774282502871	7.24638015950943	185.743191077707	3.86610824711163e-32	1.0929238588246e-29
TNFRSF12A	TNFRSF12A	2.59108858736606	7.24705639194633	185.65054723992	3.9716742599281e-32	1.10494499609143e-29
CNRIP1	CNRIP1	-1.19973446866444	7.15885472434442	185.204366333827	4.52225344865887e-32	1.22024911859169e-29
SCG3	SCG3	-2.14865988517923	5.36540548372589	185.191968495685	4.5386047915744e-32	1.22024911859169e-29
LINC00672	LINC00672	-1.71468025836726	5.44193070095442	185.149556790091	4.5949929723884e-32	1.22024911859169e-29
WDFY3	WDFY3	-1.06170372191816	6.02520924324486	184.932939044069	4.89420209643834e-32	1.28030865886977e-29
CDC20	CDC20	2.25590649429192	5.88164849156891	184.677124392808	5.27295458498616e-32	1.35910404428018e-29
COL4A2	COL4A2	2.76361562500455	8.45308260890548	184.206701605943	6.04830423103324e-32	1.5363569312655e-29
FAM20C	FAM20C	1.83207001659307	7.68647303863161	182.632142352385	9.58351157463657e-32	2.33291954678688e-29
NAP1L3	NAP1L3	-1.49610303461824	7.30738618648862	182.559643459808	9.78917235902786e-32	2.35034005392714e-29
COL3A1	COL3A1	4.38097789430041	9.04439718710316	182.296725141498	1.05730469112078e-31	2.5042404488208e-29
PDIA4	PDIA4	1.30178980293985	8.01707991096037	182.031303172251	1.1428614550795e-31	2.67079102975711e-29
NALCN	NALCN	-1.63902592707631	5.41655649198446	181.972961347668	1.16258424263793e-31	2.6811334237783e-29
TUBA1C	TUBA1C	2.46866267981402	6.99447307706538	181.468271123298	1.34817882139363e-31	3.06877015617743e-29
TTPA	TTPA	-1.90830471334908	4.16647333248509	180.440460084775	1.8237946531256e-31	4.09816011350416e-29
MMP14	MMP14	2.2012091231768	7.96303808465194	180.087381290733	2.02361841217877e-31	4.48961517851357e-29
IL17D	IL17D	-1.7599575241294	7.41323023687827	179.757199642455	2.23042057748743e-31	4.88657268270276e-29
KBTBD11	KBTBD11	-1.61683916295508	6.43128499852612	179.255651728139	2.58606473281195e-31	5.59579710765371e-29
GLT25D1	GLT25D1	1.06611810908763	7.01651271787215	179.131255494924	2.6827936163648e-31	5.73430777000314e-29
SLC25A48	SLC25A48	-2.40221201274464	5.42564697032531	177.099053922394	4.8952835116939e-31	1.0214242155888e-28
LINC00634	LINC00634	-1.62304245946385	5.87476880389441	176.739618251333	5.44633312035626e-31	1.12303388941746e-28
SYDE1	SYDE1	1.1295386466617	5.76513447782569	176.076896391118	6.63166511784534e-31	1.3515487734939e-28
KCNIP3	KCNIP3	-1.88028513607136	4.12538028354877	177.458401736735	6.74716559272695e-31	1.35928242923822e-28
CCNB1	CCNB1	1.8490887093169	6.01453867740227	174.821410853538	9.6382437920131e-31	1.87699443269571e-28
FRY	FRY	-1.34401052850037	5.50756097669676	174.278016143777	1.13351105749291e-30	2.18319212139322e-28
SERP2	SERP2	-1.48543333338244	6.3635950528627	173.730750286847	1.33489394524371e-30	2.54311806285724e-28
LHPP	LHPP	-1.34662481985281	4.58040937134226	230.840231435991	1.68429514795236e-30	3.1404937295916e-28
HDAC4	HDAC4	-1.23357314128246	5.60978669326729	172.479980185418	1.94137857887362e-30	3.58174130020189e-28
TIMP1	TIMP1	4.02103599442178	10.687860245725	172.441947954447	1.96364921297615e-30	3.5850916412326e-28
TRIM67	TRIM67	-3.02175971069508	4.82181140892537	172.373168124726	2.0045808323719e-30	3.62209157206004e-28
RNF141	RNF141	-1.0197165811742	7.42801714643517	172.137506966991	2.15145999979975e-30	3.84782034862144e-28
SLC25A18	SLC25A18	-1.58607024929433	7.47175468243832	171.342338052091	2.73200224947025e-30	4.83674782085506e-28
HRSP12	HRSP12	-1.39396231427473	7.73553196501834	171.012498804638	3.01698845354192e-30	5.23552045794348e-28
MSN	MSN	1.69033785548294	8.77996510733101	169.898112510021	4.22100544750118e-30	7.24039678137891e-28
PPM1K	PPM1K	-1.23637839205686	6.12512113452799	169.871587670331	4.2549259341703e-30	7.24039678137891e-28
GPX7	GPX7	1.21782630521642	5.82043340686045	168.782540410853	5.91292747205069e-30	9.59591479654004e-28
ATP9A	ATP9A	-1.32909965504324	7.92658387335693	168.609684512846	6.23045664144546e-30	1.0018459959139e-27
UNC79	UNC79	-1.80036062257574	4.85719452633807	168.147155901619	7.16726219942079e-30	1.14200549608407e-27
FUT9	FUT9	-1.82979217800964	5.34472464762777	168.051326504725	7.3784570687503e-30	1.15669095796975e-27
LOXL1	LOXL1	2.69702279526951	5.15395827071334	167.578855368055	8.51511777727732e-30	1.32074751577292e-27
SHCBP1	SHCBP1	1.71505081508145	4.66005892605712	167.168648247108	9.64434620759641e-30	1.48277592965388e-27
DNMBP-AS1	DNMBP-AS1	-2.44505605180492	3.82880558345903	224.759061941481	1.37289448965053e-29	2.09241058435694e-27
NNMT	NNMT	3.62143444841542	7.1689817447085	165.97166134661	1.38800231918738e-29	2.09719971106873e-27
COL4A1	COL4A1	2.90414790701019	8.58710179948864	165.796632822249	1.46402679681776e-29	2.19316219383119e-27
ARAP3	ARAP3	1.81436196380058	5.26291849638545	165.726405001196	1.49569810263182e-29	2.22161869871422e-27
MMP11	MMP11	2.85045374120372	4.86262081166671	164.758709460479	2.00947546874262e-29	2.88689151972557e-27
HSPG2	HSPG2	2.09312653873367	5.47886242919048	163.609744550453	2.85583786495575e-29	4.06945286659183e-27
SSTR2	SSTR2	-2.10395380140791	5.38910045767765	163.10073236019	3.33807932258549e-29	4.70754457313509e-27
C14orf132	C14orf132	-1.40473529164263	7.46465005850211	163.081079450522	3.3582626443165e-29	4.70754457313509e-27
MYL12A	MYL12A	1.45274264438419	8.21575057260018	163.037167450809	3.40380538751292e-29	4.70754457313509e-27
NDUFA4L2	NDUFA4L2	1.873714581974	7.15984454688248	163.026476679696	3.41498708962389e-29	4.70754457313509e-27
ARPP21	ARPP21	-1.8219518493323	4.61724629646205	163.004652650114	3.43792836972266e-29	4.70754457313509e-27
LOC100132273	LOC100132273	-1.1339958102825	5.50083025135583	162.848725055212	3.60642213202091e-29	4.89998145022717e-27
LGALS1	LGALS1	1.78759444547772	10.5174773370707	162.497425642445	4.01718143142817e-29	5.41608761143397e-27
LINC00263	LINC00263	-1.43200858000742	6.39748641105094	161.95785662537	4.74186978131215e-29	6.31968751999352e-27
MAP3K5	MAP3K5	-1.14436397181283	6.35508691359869	161.94578666538	4.75950677605491e-29	6.31968751999352e-27
KCNK4	KCNK4	-1.84025059630251	4.11694307019931	161.751807924903	5.05219922548285e-29	6.65788690413818e-27
NRSN1	NRSN1	-2.05627319352223	6.21822926970815	161.421245843916	5.59341249072131e-29	7.2963233514727e-27
SELL	SELL	-2.70405976638391	4.72090520068432	161.405894087222	5.61992156358084e-29	7.2963233514727e-27
SCD	SCD	-1.69602476513964	10.075484622795	160.797340493367	6.7793899067559e-29	8.73693874233167e-27
SRPX2	SRPX2	2.85714866752139	5.63630670715733	160.548228126997	7.3210180414256e-29	9.36609366511434e-27
LOXL2	LOXL2	2.31210404403101	6.14861213169735	160.499990852789	7.43083441343804e-29	9.43769817132815e-27
ASF1B	ASF1B	1.98465009376296	5.26545546626403	160.437208553208	7.57625464143125e-29	9.55316655398313e-27
CD63	CD63	1.09658710344392	7.00480196759535	160.009533884597	8.64620746252406e-29	1.08244341568328e-26
UBE2S	UBE2S	1.24570101461576	7.49036921321775	159.756461408243	9.34980921803512e-29	1.16222770329434e-26
KIF4A	KIF4A	2.07353614318567	4.92169507859986	159.170511427946	1.12086251723513e-28	1.37380121255805e-26
KIF2C	KIF2C	2.16451826772879	5.28483018768325	158.839897283034	1.24175432861079e-28	1.5114047303862e-26
IKBIP	IKBIP	1.34339056682656	4.79529499432374	158.549463429214	1.35875971164643e-28	1.63116311411143e-26
TMEM151B	TMEM151B	-2.26323924823807	6.04893429264297	158.52136814301	1.37065191633191e-28	1.63424599575166e-26
PTRF	PTRF	1.65559003077705	7.47708723610931	158.428295676013	1.41080235244435e-28	1.67075221833054e-26
LUM	LUM	4.09180765846988	7.19689596182731	158.353575937449	1.44389201576962e-28	1.69846277586538e-26
DBC1	DBC1	-1.96734293785337	6.15939843455671	158.256543332157	1.48803343839513e-28	1.7387174716501e-26
SLC1A4	SLC1A4	-1.61362409090205	5.28882104019748	157.920894197792	1.65148748339733e-28	1.91692855109304e-26
EMP3	EMP3	2.54347274707395	7.6526282061021	157.78374088512	1.72338099380955e-28	1.98721701832237e-26
SERPINE1	SERPINE1	3.16668913680774	7.81754662141668	157.594613956622	1.82772281023311e-28	2.09375801927816e-26
PAR5	PAR5	-1.56034359844647	4.58107862192823	157.392023031013	1.94656979373259e-28	2.21542394641241e-26
ADARB2	ADARB2	-2.12126709866132	4.65011898103808	157.031890693722	2.1774046068483e-28	2.46215293833743e-26
LOC100129794	LOC100129794	-1.6673432764424	4.3841185765281	156.991652255173	2.20485352195605e-28	2.47720946662331e-26
ENHO	ENHO	-1.91402350983979	8.47072952304343	155.274105904675	3.76801578547141e-28	4.17987421974414e-26
PLVAP	PLVAP	2.05580034100235	6.27173087608689	154.657330934236	4.57013955748738e-28	5.00630225150509e-26
METTL7B	METTL7B	2.90703939394801	7.19657980210086	154.627803013441	4.61259561967637e-28	5.02142629975576e-26
CD93	CD93	1.95070746023364	6.10540929091976	153.87779610359	5.83509932231742e-28	6.23608450135716e-26
RCN3	RCN3	1.80209153450417	5.88664650737091	153.794911456669	5.98885107831345e-28	6.36161168785454e-26
SNRPB	SNRPB	1.00020119746443	6.25633573201733	153.51478533	6.5393634020632e-28	6.86319894299172e-26
ATOH8	ATOH8	-1.82776797339775	5.47668737567987	153.254750369383	7.09597500590875e-28	7.40304487670016e-26
IQGAP3	IQGAP3	1.93033128633716	4.54053618519024	153.013957876928	7.65392017579446e-28	7.93788514326328e-26
ALDOC	ALDOC	-1.97062325537365	10.9354064254741	152.897439389125	7.93958066641604e-28	8.18570766707493e-26
TPX2	TPX2	1.9906842650705	6.13108585797626	152.644527000764	8.59716497350751e-28	8.8118427187524e-26
KIF20A	KIF20A	2.11273809229977	4.85278324224536	151.657197479091	1.17347014882072e-27	1.19577972665005e-25
NDC80	NDC80	2.01896476394835	5.06761839712273	151.34486273715	1.29504476581595e-27	1.3044971040492e-25
SEMA3F	SEMA3F	1.87386118430653	4.72898057459757	150.954150933933	1.46517018705876e-27	1.46743073534736e-25
CSMD1	CSMD1	-1.60350013212631	4.33622716883389	150.871760707053	1.50382816445806e-27	1.49759069536685e-25
PLOD1	PLOD1	1.25437534943141	7.81137058625007	150.50431226978	1.68915015461186e-27	1.67264038191425e-25
ADAM12	ADAM12	2.45004701164767	4.43142322396562	150.403069054142	1.74414451208394e-27	1.7173944305222e-25
IQGAP1	IQGAP1	1.27910434692388	6.86501194268296	150.236386206572	1.83864538373318e-27	1.80033171177047e-25
PLOD3	PLOD3	1.05702251591794	7.00373147821803	150.192898533605	1.86413871490436e-27	1.81515329200715e-25
EVA1B	EVA1B	1.32442412298673	5.76490948409997	149.609189403308	2.2429048143329e-27	2.1719001481112e-25
KPNA2	KPNA2	1.10502878435411	7.35783366189263	149.359641140171	2.42767623873087e-27	2.33790557341956e-25
GALNT13	GALNT13	-2.04343701345124	6.72904154312485	149.104238449609	2.63268934177392e-27	2.52148339307494e-25
S100A11	S100A11	1.93977160296205	9.410580031887	148.836410753843	2.8664585312952e-27	2.73045753684842e-25
JAG1	JAG1	1.4619265767897	6.47449818768394	148.772258466673	2.92549248017365e-27	2.77162738918939e-25
FADS1	FADS1	-1.11287157020168	7.56011189665864	148.324332564417	3.37329896688481e-27	3.17869951573065e-25
AKAP6	AKAP6	-1.29526336839233	6.22715422980696	147.985910146527	3.75694905803119e-27	3.50255564575067e-25
ACBD7	ACBD7	-2.08786673278193	6.17397796123121	147.690756727219	4.12731221612611e-27	3.8274815456107e-25
IGFBP4	IGFBP4	1.8171886861318	7.73242240839871	147.63349004535	4.20332741500501e-27	3.87745892646278e-25
TEAD3	TEAD3	1.65956562746247	4.72247491816378	147.442729029762	4.46687145496964e-27	4.09899769587712e-25
TNK2	TNK2	-1.26607250879884	4.80685316665527	147.249092374637	4.75143563025974e-27	4.33741730685221e-25
CSDC2	CSDC2	-2.09482531285585	6.48757703015953	146.673705403294	5.70954710797569e-27	5.15831093615927e-25
TMEM255B	TMEM255B	1.38843266690931	4.5878818665672	150.798832675831	5.88067599685613e-27	5.28567221522551e-25
HTRA3	HTRA3	2.54604417868677	4.62586159262868	146.23229602572	6.5747846171965e-27	5.87940050946954e-25
DNAJC12	DNAJC12	-1.12008983424394	5.52870272930858	145.913478905866	7.28089734181096e-27	6.44506503585458e-25
GABRG1	GABRG1	-2.35109855917402	5.13896830703053	145.844686098339	7.44301991500353e-27	6.55546784172195e-25
CCNB2	CCNB2	2.23281880451714	5.63824001425348	145.78769092463	7.58009230176643e-27	6.64281388865301e-25
MN1	MN1	-1.52983419184011	4.83979597025796	145.579475770284	8.10283620968825e-27	7.06559254961223e-25
PLK1	PLK1	1.76848353040426	5.57873242841177	144.756667457714	1.054967954119e-26	9.1085829220905e-25
CSDA	CSDA	1.43101882824984	4.98385883326933	144.417058822974	1.17655065605713e-26	1.01085310532908e-24
PLXND1	PLXND1	1.19732346467869	6.77503319001215	144.38742572412	1.18780743958441e-26	1.01554638993151e-24
EMILIN2	EMILIN2	2.0025134913613	5.00098193411179	144.209156451274	1.25785560353498e-26	1.07021529918241e-24
SNORA8	SNORA8	-1.29780347980072	5.14874440447063	143.259293298594	1.70770988719354e-26	1.44594353588605e-24
TRAM2	TRAM2	1.36156942511643	5.12153610247846	142.626028966594	2.09468538843647e-26	1.75662922502995e-24
STC1	STC1	2.71199650232926	4.78078954537217	142.293591250028	2.33207636825603e-26	1.92296324543541e-24
MCF2L2	MCF2L2	-1.88299051811712	5.03665952570146	142.287175212499	2.33691545203254e-26	1.92296324543541e-24
TMEM170B	TMEM170B	-1.07613204368942	5.57246447503423	142.215447754358	2.39170749680931e-26	1.94974219984078e-24
RAB6B	RAB6B	-1.42415862417883	7.5727364879063	141.815906185539	2.72149253681055e-26	2.20831480058696e-24
ACTN1	ACTN1	1.66146289772418	4.35560926243921	141.520344887322	2.99463270030494e-26	2.40765721735067e-24
CKS2	CKS2	1.50022550035201	7.00599940398276	141.418500914983	3.09501968542559e-26	2.46574591029338e-24
DAAM2	DAAM2	-1.76125265337745	4.16780258195025	141.364761982431	3.14935003197417e-26	2.49767683305028e-24
EN1	EN1	2.75942083771592	4.38404676068295	141.344086296695	3.17050844047045e-26	2.50313069532097e-24
COL6A1	COL6A1	1.75673656740722	8.86740476623399	141.165963283423	3.35882870151179e-26	2.63991886329135e-24
TWIST1	TWIST1	2.48977749734746	4.60056172863784	141.145484574671	3.38119022714461e-26	2.64563040674837e-24
CMTM4	CMTM4	-1.3685109751648	5.43842510083255	140.980203704579	3.56724857110817e-26	2.7788073647028e-24
IBSP	IBSP	3.71788082372555	5.66029525270953	140.845328229248	3.72670338416764e-26	2.89017390328789e-24
MTMR7	MTMR7	-1.5903664771818	4.63642338787588	140.733452549262	3.86440601271011e-26	2.96444541503808e-24
FAM19A2	FAM19A2	-2.30744614379646	4.67738923128266	140.27396813664	4.48590165739101e-26	3.37443769738593e-24
AKAP11	AKAP11	-1.05284530681812	6.50267081931824	139.964866684542	4.95978211453947e-26	3.71496158639031e-24
FAM171A1	FAM171A1	-1.11629712449966	7.20879412546947	139.716291352855	5.37725626742329e-26	4.01051789783523e-24
LINC00641	LINC00641	-1.31255695892155	5.45067693255952	139.614081688489	5.55902965109351e-26	4.11110180146481e-24
H19	H19	5.0698983613699	7.99954506145052	139.586108630874	5.60984887467365e-26	4.1312529927061e-24
SERPINH1	SERPINH1	1.93771002995219	4.15042703590203	144.154729470889	6.39995076257111e-26	4.67383070898266e-24
TRIP10	TRIP10	1.02655094686754	6.09122314015766	138.650198835067	7.6093238935332e-26	5.51109999512217e-24
ITPKC	ITPKC	1.30343591425352	5.85537315147802	138.485405232402	8.02954997093493e-26	5.76778370248265e-24
PLEKHA4	PLEKHA4	1.64585067463104	4.60108084650099	138.193825295607	8.83124024717402e-26	6.2920791793585e-24
TMSB4X	TMSB4X	1.02825481115727	13.4718719126724	137.324738216947	1.17326916726706e-25	8.32546100999588e-24
NTNG2	NTNG2	-1.297858450743	5.56120639089937	137.292678549643	1.1856436842512e-25	8.37934550559303e-24
DGKB	DGKB	-1.58177246955341	4.66929338682222	136.142162450185	1.72872221831987e-25	1.20714399683237e-23
GPM6B	GPM6B	-1.05533381221972	9.99094760893933	136.020963033489	1.79889594081245e-25	1.25116068073888e-23
CHAF1B	CHAF1B	1.59365075297434	4.81448925920409	135.795929664572	1.93689555101886e-25	1.33653418593337e-23
MDK	MDK	1.60013364969995	4.70431430030201	135.592701538975	2.07067596270632e-25	1.42324461170014e-23
NAP1L5	NAP1L5	-1.1149864898258	7.08642524597353	135.380210471779	2.22052988790915e-25	1.52028231817905e-23
LRRTM3	LRRTM3	-1.45246194535825	5.30496944937449	134.469728674359	2.99686958873219e-25	2.01249552803483e-23
C1orf95	C1orf95	-1.72075931570412	5.66870109395765	134.267773503101	3.20326063316135e-25	2.14288355409996e-23
HIST1H2BK	HIST1H2BK	1.35910993001857	6.65696144564411	134.207113380258	3.268008182122e-25	2.17788514859515e-23
GNG5	GNG5	1.08180249620635	8.33140745361327	133.761500006828	3.78590055108793e-25	2.51346511208023e-23
SLC16A9	SLC16A9	-1.30940192307681	6.042707584226	133.60691942608	3.98426632666128e-25	2.6351787134865e-23
CASKIN1	CASKIN1	-1.63261859576719	5.44656478227178	133.471953289189	4.16601295407992e-25	2.74502665587063e-23
TAGLN2	TAGLN2	1.92873955050368	5.10498713245974	133.322992103774	4.37632553641177e-25	2.87280365830296e-23
F5	F5	-2.85991342547631	5.12830440332941	133.053896264269	4.78376392713488e-25	3.12854590861541e-23
SSTR1	SSTR1	-2.29337511763301	4.43485490489387	132.93815424154	4.97057280407458e-25	3.23863306829053e-23
CRTAC1	CRTAC1	-1.88710207947586	4.56639792384024	132.726442119351	5.33151891365412e-25	3.44817461253195e-23
MTSS1L	MTSS1L	-1.18278672992679	9.21810876439579	132.68481031138	5.40554724121383e-25	3.48319950355716e-23
PPM1L	PPM1L	-1.36949824844121	5.32228780140343	132.39186428734	5.95659916280049e-25	3.82422393869612e-23
TROAP	TROAP	1.96565338972326	4.5269612310081	132.344561725946	6.05074538147656e-25	3.8704895730343e-23
NID2	NID2	1.75033261656782	5.26948084013057	132.330613281404	6.07879225638717e-25	3.87429061373447e-23
SHISA7	SHISA7	-1.64571819616574	5.17874946260331	132.308094347232	6.12434909352938e-25	3.88918357109744e-23
FCHSD2	FCHSD2	-1.03884885057889	7.24758606791414	131.975526619213	6.83865660630835e-25	4.29609800497371e-23
ISG20	ISG20	1.69087130995181	5.05477828997975	131.87504676089	7.07057197693076e-25	4.42592553713091e-23
SFRP2	SFRP2	-2.8949422317369	7.93815391237723	131.828393279952	7.18093107207866e-25	4.47900992527839e-23
FKBP10	FKBP10	1.22824668897667	7.84894109020457	131.707086151851	7.47608016366062e-25	4.64656939817304e-23
TSPAN7	TSPAN7	-1.34441456568377	10.0284414823536	131.506764180227	7.99049744142144e-25	4.91318494995183e-23
GDF10	GDF10	-2.13173409329099	4.50860199437355	131.356022579138	8.4009995419505e-25	5.1304640756713e-23
CARD16	CARD16	1.81111433948557	4.63608302315635	131.24017595565	8.73086890226465e-25	5.31340066840252e-23
MYCBP2	MYCBP2	-1.08373465761594	5.70673675355698	130.94270828008	9.63897397435655e-25	5.84575421621271e-23
EHD2	EHD2	1.28394284802477	6.61460984750578	130.723963206583	1.03670018282657e-24	6.20981987531097e-23
GNAO1	GNAO1	-1.26758497119057	7.22160028132197	130.719911753758	1.03809963112119e-24	6.20981987531097e-23
KCNN2	KCNN2	-1.47395009926415	4.33338914752775	130.606539928866	1.07804218432583e-24	6.41810710389501e-23
HLF	HLF	-1.81420344860092	5.64952654439032	130.600417358106	1.08024282287273e-24	6.41810710389501e-23
GPM6A	GPM6A	-1.24122771567181	5.56558562164488	130.526939930262	1.10700879894843e-24	6.51092054334533e-23
TNFAIP6	TNFAIP6	2.44695927858197	5.15603927533025	130.458403203367	1.13257734794327e-24	6.63902447404739e-23
G0S2	G0S2	3.29367076492789	5.7073998099873	130.132226580622	1.26266493782032e-24	7.37690945505893e-23
UG0898H09	UG0898H09	-1.60352521840305	6.39937713812875	129.532411725496	1.54251532640643e-24	8.95220732646539e-23
PTP4A3	PTP4A3	1.23211303455741	4.9063294476121	129.245220536877	1.69787643583096e-24	9.78903956934516e-23
ENPEP	ENPEP	2.06487192287448	4.72934862243561	129.145349857873	1.75552319042209e-24	1.0088214740501e-22
GDF15	GDF15	2.74841075783606	5.4319781523941	128.886835851062	1.91407440431367e-24	1.08922019754564e-22
CXXC11	CXXC11	-2.12188816555741	5.34563540967137	128.669722969821	2.05833962234703e-24	1.16375866325408e-22
TMEM63C	TMEM63C	-1.33893603963889	4.65996188043392	128.59528592947	2.11028424551775e-24	1.18929106016687e-22
LRIG1	LRIG1	-1.20424778749494	9.26681964401142	128.247082631043	2.37138401793294e-24	1.33215537443303e-22
TNR	TNR	-2.35374370137744	6.96476856089955	128.198838404606	2.41004287529697e-24	1.34837877776444e-22
SVOP	SVOP	-2.49963975244403	5.41281241508938	127.63610654595	2.91077157019109e-24	1.61446497818795e-22
GATSL3	GATSL3	-1.19467767525358	6.04222902098287	127.355296588424	3.19863685299214e-24	1.76853337925531e-22
KCNB1	KCNB1	-1.74838233109892	5.13653377540438	127.281183626704	3.27928847891821e-24	1.80742418773583e-22
CDKN2C	CDKN2C	1.75564565681939	5.79783878762479	127.175406838494	3.39796157417226e-24	1.86112726595366e-22
CDC6	CDC6	1.58492510772555	4.66367267239487	126.896066956408	3.73259644533785e-24	2.03171484153529e-22
SMIM3	SMIM3	1.68339380842769	6.4871418574051	126.843779438808	3.79883195664686e-24	2.061366182791e-22
PTGFRN	PTGFRN	1.37679996716719	6.43325383036792	126.736792785541	3.93807367955252e-24	2.1303276969604e-22
LOC100287846	LOC100287846	-1.28685309082835	4.44637650458826	211.844883393175	4.22689202590872e-24	2.27953035501853e-22
ARNT2	ARNT2	-1.00157258464061	7.99341431686476	126.479765614953	4.29399024168822e-24	2.30861248362176e-22
CA3	CA3	3.74753984244424	5.81398577055058	126.343526109248	4.49562100089463e-24	2.40962536032661e-22
BCL3	BCL3	1.86484089570249	5.50751892262053	126.158661286792	4.78456790204722e-24	2.55668053717017e-22
LMNB2	LMNB2	1.08304928862169	6.59947214828393	125.974767376239	5.09057680068633e-24	2.71193129439603e-22
RND1	RND1	-1.34934276190387	5.99285665468605	125.726059218872	5.53607558248984e-24	2.93144401009968e-22
FHDC1	FHDC1	-1.52678026163108	4.63468742119599	125.545530589336	5.88388513620486e-24	3.1062305657308e-22
SLC2A4RG	SLC2A4RG	1.02609231144447	6.01300202925372	125.491520329912	5.99216264534609e-24	3.15389293348291e-22
PTX3	PTX3	3.58922019480405	6.71663132386364	125.150474789275	6.72383339609072e-24	3.5284020339306e-22
OSMR	OSMR	1.80479415961934	5.69331809959618	125.127998876733	6.77510302291231e-24	3.53496408893524e-22
PLEK2	PLEK2	1.96797910269774	4.0725172282053	149.289363791099	6.77667560838844e-24	3.53496408893524e-22
SCD5	SCD5	-1.27611290508095	10.1752897373584	124.965102860427	7.1586536710854e-24	3.7231371778372e-22
FAM46A	FAM46A	1.50576333484139	5.12674292456758	124.942823268956	7.21278735104202e-24	3.7401930148436e-22
NTSR2	NTSR2	-2.28094602293899	6.18284238750471	124.796051600585	7.57986686168032e-24	3.9189476839136e-22
C1QTNF6	C1QTNF6	1.64180032146757	4.58537630925428	124.624297398034	8.03341863430106e-24	4.14122730598219e-22
ZDHHC22	ZDHHC22	-1.95594137079707	7.09033884064475	124.230832571607	9.17831791464863e-24	4.703753745323e-22
PRKCDBP	PRKCDBP	2.02684013728375	5.31577362617689	124.084245623052	9.64574550886981e-24	4.92889158991141e-22
ZNF217	ZNF217	1.09458842530381	5.08399489255742	124.015032198863	9.87471732480325e-24	5.03122588813449e-22
TTYH3	TTYH3	1.03695622490096	7.92083595912445	123.859063253012	1.04109836983807e-23	5.27379512374329e-22
TNC	TNC	1.93975052997516	8.2246827740472	123.832747395164	1.05043175829041e-23	5.30573989266743e-22
KIAA1244	KIAA1244	-1.31473201814515	5.28856802399241	123.790472046556	1.06560237552602e-23	5.35152230253427e-22
SLC22A17	SLC22A17	-1.08765720310569	6.63196970044812	123.610925539375	1.13253352473693e-23	5.65524646383593e-22
IDI1	IDI1	-1.1296880658384	7.58917342620422	123.474769094336	1.1861020720429e-23	5.90591222065227e-22
PPP2R5A	PPP2R5A	-1.32370449499071	4.38455385337382	148.054231664834	1.21192881321764e-23	6.01741538506105e-22
KDELR2	KDELR2	1.18335947115419	5.81207418561848	123.100451642131	1.34691073772348e-23	6.63126530901108e-22
FN1	FN1	2.32538549548786	4.50712143937758	122.997210221419	1.39501261051703e-23	6.82971676662906e-22
IL13RA2	IL13RA2	2.64900497004229	5.6216561182665	122.91208161414	1.43597557352197e-23	7.01068074571578e-22
CBX7	CBX7	-1.27178654787535	6.50054677832461	122.88480762527	1.44935431483135e-23	7.05634252112475e-22
THBS1	THBS1	2.66887314666209	6.31293859718619	122.754929325589	1.51480809405913e-23	7.35458212315079e-22
TGFBI	TGFBI	2.22267886901499	8.16291071953557	122.667614932279	1.56047841961759e-23	7.55538819354629e-22
DCBLD2	DCBLD2	1.70899584336317	5.95927559691726	122.505227996845	1.64914004282176e-23	7.94079053036731e-22
RHOC	RHOC	1.00768869496716	4.99436232602496	128.487079322959	1.72349240824184e-23	8.27606888746705e-22
PHYHIPL	PHYHIPL	-1.55477182693159	5.67660295711833	122.31327536431	1.76051842030377e-23	8.430766763023e-22
LIX1	LIX1	-1.63873114017051	6.97609182174119	121.98452121534	1.96918317860189e-23	9.35335327137e-22
GGH	GGH	1.03330097057516	6.21925497396607	121.965867194436	1.9817444187624e-23	9.38757687233745e-22
KLHL25	KLHL25	-1.11369389484688	6.20378602749186	121.678603216815	2.18570559649493e-23	1.02430112272103e-21
THRA	THRA	-1.08205842359799	4.70044732702436	137.275949777562	2.41659336362664e-23	1.12948351691424e-21
HMGA1P7	HMGA1P7	-1.97498737888247	3.93980110428257	121.221799402473	2.5545427794477e-23	1.19078381104733e-21
OSBPL11	OSBPL11	-1.1337283833375	6.62438951977502	121.037755014023	2.72033079368193e-23	1.26470126845791e-21
CDHR1	CDHR1	-1.77753850111419	5.17220971743412	120.921734497077	2.83037449236635e-23	1.31238025734669e-21
SALL2	SALL2	-1.10037425107299	6.88966645394433	120.880667042561	2.8703925545699e-23	1.32393079747228e-21
TNFRSF1A	TNFRSF1A	1.26259381992703	7.85327792757481	120.806306590593	2.944309936847e-23	1.35445984942565e-21
JPH3	JPH3	-1.93215571556403	5.16914898683485	120.725194881535	3.02712840296295e-23	1.38551198403522e-21
GTSE1	GTSE1	1.78101205873462	4.75111814014804	120.699653094797	3.05369074086e-23	1.39174941161641e-21
FAM83D	FAM83D	1.78736466671581	4.61260771306781	120.696360461251	3.05713198763233e-23	1.39174941161641e-21
KIAA0101	KIAA0101	1.8646589076532	4.462009327411	120.657850421739	3.09767158441843e-23	1.40655155077984e-21
LAMB2	LAMB2	1.01363061002574	7.45493598993519	120.58168556243	3.17945332106909e-23	1.4376178437255e-21
SH3GL2	SH3GL2	-1.91738217295661	7.11800968438529	119.883663684948	4.03811696208129e-23	1.81012982082861e-21
CHGB	CHGB	-2.02531582206109	7.3137231649793	119.810456412322	4.14075470312984e-23	1.85140325718767e-21
BUB1B	BUB1B	1.83306423192011	4.84448525071824	119.772585566928	4.19487818329385e-23	1.87083027782675e-21
GOLGA7B	GOLGA7B	-1.57693098248998	5.04233047179792	119.564191923444	4.50572283616198e-23	1.99423747852048e-21
CCDC85A	CCDC85A	-1.65040925510381	4.84422635881528	119.552087523589	4.5244756104999e-23	1.99749330038367e-21
FAM129A	FAM129A	1.75559663735176	5.43531819095006	119.314920866711	4.90820294216183e-23	2.16145911978066e-21
SP140L	SP140L	1.28907856734251	4.82916571678195	119.241623535141	5.03330835656149e-23	2.21099738259281e-21
RGS16	RGS16	1.75671879521835	5.88592991761674	119.149695999833	5.19476659413175e-23	2.27054050113085e-21
PHLDA2	PHLDA2	2.20301579760632	4.44047501806448	119.077551095049	5.32512806071839e-23	2.32172934129879e-21
ELFN2	ELFN2	-1.86704101845774	5.50090226523	118.939219796133	5.58438095010043e-23	2.42187768969758e-21
TPM1	TPM1	-1.02237556696518	5.19716460363798	118.933025717819	5.59628267431689e-23	2.42187768969758e-21
ZCCHC24	ZCCHC24	-1.05822744597681	7.92712679228396	118.778118103399	5.90239424425159e-23	2.54806068766004e-21
SEMA3D	SEMA3D	-1.81830232096089	4.21899730275934	118.722859522245	6.01562849506659e-23	2.59056316051676e-21
NAP1L2	NAP1L2	-1.73590740283141	6.11059664796295	118.506917348903	6.4795326412549e-23	2.78349923047242e-21
FAIM2	FAIM2	-1.58102043764264	8.20746039305055	118.427287329056	6.65956055447936e-23	2.84688092288682e-21
ABCC3	ABCC3	2.90428259517972	5.36857025585166	118.342567924109	6.85663458964154e-23	2.92399597208388e-21
RHOJ	RHOJ	1.36436576187231	5.71418912275282	118.091054579854	7.47703261487402e-23	3.18082404468196e-21
CDH22	CDH22	-1.83942466358065	4.6749496661638	117.856263493498	8.10718196456241e-23	3.42396574199724e-21
MSR1	MSR1	1.91212738106178	5.32662841874316	117.531213370492	9.06894816015986e-23	3.81178547729309e-21
TM4SF1	TM4SF1	1.50883929923624	6.75357158063663	117.523755956727	9.09231398812106e-23	3.81246381028224e-21
PER3	PER3	-1.03430510096297	5.82515273521008	117.415942656973	9.43697899149887e-23	3.93814120914287e-21
SOCS3	SOCS3	2.55132818537503	7.15056316238729	117.224807020602	1.00807146763667e-22	4.18684090361799e-21
HRH3	HRH3	-2.18550594262291	4.53266342813773	117.197289613443	1.01769689152694e-22	4.21682586709049e-21
MAPK8IP2	MAPK8IP2	-1.51160005891034	4.17514756493909	118.217692515567	1.05802118468094e-22	4.35303692579879e-21
KIF18A	KIF18A	1.71647134028549	4.19140375148082	121.950822220314	1.07422136780389e-22	4.40933908981237e-21
ZFR2	ZFR2	-1.84426982318038	3.94569609559483	126.034928830747	1.12547199892324e-22	4.5981696328969e-21
KIF3A	KIF3A	-1.02121381308895	6.23215837003018	116.819526779049	1.1595991308774e-22	4.72657999229956e-21
ARL4C	ARL4C	1.52092684426601	4.50385396962135	116.632059580563	1.23726383907353e-22	5.03144392284032e-21
LOC729732	LOC729732	-1.49054340094758	4.99076847324252	116.485720736137	1.30151776528135e-22	5.26829142542406e-21
STAC	STAC	2.98623929433653	4.41724591715729	116.353576971971	1.36242521964939e-22	5.50212599649653e-21
CENPF	CENPF	1.90045314499403	5.41490670268173	116.129576638583	1.47230849683697e-22	5.93221862622106e-21
RBP1	RBP1	2.46776235581592	6.76900193291025	116.085473133261	1.49497439551124e-22	6.00972849314806e-21
DDX25	DDX25	-1.50645762710165	5.56179579443903	116.063984628692	1.50614498749871e-22	6.02698703102508e-21
SMS	SMS	1.01238763746732	5.47721945659268	116.039629670374	1.51890743562781e-22	6.06421198730036e-21
TYMS	TYMS	1.54462860250383	6.20010670767546	116.027380163965	1.52536754809268e-22	6.07616295805008e-21
RTN1	RTN1	-1.48691919273493	6.5189393528712	115.438882383296	1.87068206698195e-22	7.40122902663492e-21
PPP4R4	PPP4R4	-2.03530359452613	4.52885456031992	115.354175550134	1.92649729363649e-22	7.60489145620873e-21
VASN	VASN	1.99874828635893	5.13813736818086	114.857449943919	2.28930439226306e-22	8.97642910138582e-21
HOXD9	HOXD9	2.55938192663406	4.46212678695097	114.377481774731	2.70525953219313e-22	1.05366852934998e-20
CPNE5	CPNE5	-1.53357529852441	6.35751688767764	114.26061439299	2.8175907619784e-22	1.09256445321229e-20
FAM109B	FAM109B	1.38214403257099	4.43103842952264	128.12500289868	3.07266338062436e-22	1.18361694664183e-20
PLAT	PLAT	1.94907520931251	4.14409784141086	113.861752704509	3.2376091507623e-22	1.24442051722392e-20
PDZD4	PDZD4	-1.32190002964839	8.13069118424636	113.795943537718	3.31274173553334e-22	1.27051256889919e-20
CD276	CD276	1.31181442876313	4.73867115480515	113.784223703967	3.32630517717017e-22	1.27292905764763e-20
KIAA1161	KIAA1161	-1.3538544983794	5.85553556037695	113.675479306202	3.45485608232728e-22	1.31924319291831e-20
GLP1R	GLP1R	-2.32829329085833	3.83421173411169	113.414724288888	3.78388670705861e-22	1.43550178170165e-20
CASQ1	CASQ1	-1.32290343803426	5.37971721380747	113.363851411537	3.85167338546089e-22	1.45806219064736e-20
NT5C1A	NT5C1A	-1.70610237108587	4.03865063670699	113.319573161867	3.91166861502658e-22	1.47758223740455e-20
GPR75	GPR75	-1.31994185535583	5.85724690390402	113.167392191278	4.12514372793101e-22	1.55486869074079e-20
EXOC3L2	EXOC3L2	2.06187219176347	3.97669759644087	141.548780656922	4.71467926747939e-22	1.77326574079638e-20
FAT3	FAT3	-1.2737596842861	4.89777590771682	112.739914152768	4.78977596408379e-22	1.79765317607059e-20
CRIP1	CRIP1	1.78282146054678	6.46286477476088	112.723060814201	4.81808582298808e-22	1.80190494714432e-20
C8orf46	C8orf46	-1.31047186284275	7.5591514192115	112.715162219798	4.83141169165617e-22	1.80190494714432e-20
LHFPL1	LHFPL1	-1.5621297580719	4.11225975855581	112.714940791392	4.83194685432665e-22	1.80190494714432e-20
KLHDC8A	KLHDC8A	1.90475091981482	4.5625760604017	112.294350629073	5.59781592902832e-22	2.08307685325009e-20
MXRA5	MXRA5	2.64342002536378	5.02179456809183	112.226796125976	5.73179825874734e-22	2.1284158491751e-20
SLC7A14	SLC7A14	-1.75241587973372	5.0565434194683	112.220074579116	5.74530482054512e-22	2.12892087927472e-20
GPR3	GPR3	1.43324609261975	4.40201055627475	111.706546361813	6.87804172006007e-22	2.53613870524031e-20
GUSB	GUSB	1.11490129799912	4.98290613985475	111.702557016333	6.88767058649164e-22	2.53613870524031e-20
TSC22D1	TSC22D1	-1.00947478572248	6.48479305992878	111.67535867337	6.95368086069775e-22	2.55303796478894e-20
SIDT1	SIDT1	-1.50254053034803	4.49320996639709	111.67166338135	6.96269839201868e-22	2.55303796478894e-20
ZDHHC12	ZDHHC12	1.11398926467081	5.64607070366254	111.658607063528	6.99465391260892e-22	2.55940081683291e-20
ANPEP	ANPEP	2.27273309133994	4.89507717221868	111.514598884667	7.35707855100605e-22	2.6864065784059e-20
CDH20	CDH20	-1.44020049226617	6.42995757292251	111.401633603796	7.65458198710641e-22	2.78922782719364e-20
ITGA1	ITGA1	1.71188339939351	5.56557055011213	111.264568926515	8.03188871056174e-22	2.9206413574692e-20
HOXA5	HOXA5	2.84891803475015	4.33028891902074	111.233019238017	8.1213594086444e-22	2.94706141522382e-20
PROCR	PROCR	1.12433297418197	5.1596414458086	111.204378969907	8.20344908548921e-22	2.97069942399523e-20
KIAA1755	KIAA1755	-1.00675398358425	5.32394940558981	111.197294776637	8.22388273903736e-22	2.9719586137548e-20
SLC6A1	SLC6A1	-1.42025210854635	7.73742532523724	111.091740217285	8.53449366093059e-22	3.077861530764e-20
MYL9	MYL9	1.50889998026104	5.7555130689889	111.050155012273	8.66008798737782e-22	3.11674254937928e-20
IGFBP5	IGFBP5	1.88210338485537	9.47861701590992	110.786744114249	9.50008378426858e-22	3.3981218058546e-20
CTHRC1	CTHRC1	2.28082198069201	4.07511467275896	110.355440215051	1.10566328968304e-21	3.89918721896874e-20
FAM81A	FAM81A	-1.60865736610936	5.0780575695025	110.305248567792	1.12537293605969e-21	3.96072519082696e-20
FAM167A	FAM167A	-1.3332816881178	6.66653583899304	110.213283312597	1.1624102693241e-21	4.08287871551973e-20
MICALL2	MICALL2	1.33422709160836	6.19177903304417	110.144895406491	1.19074677735589e-21	4.17031109198554e-20
MFSD6	MFSD6	-1.02756390557681	6.40558900480705	110.141762832699	1.1920613094567e-21	4.17031109198554e-20
KDELR3	KDELR3	2.05831609450992	4.34174146060781	110.113510944944	1.20398302644705e-21	4.20362759054531e-20
KLHDC1	KLHDC1	-1.09946070325236	4.60216338263442	203.569403248887	1.21772765828457e-21	4.2431635520385e-20
BTBD17	BTBD17	-1.85232755095457	6.25213106919227	110.015995923324	1.24606345726239e-21	4.33328456655516e-20
DPYD	DPYD	1.83283901509585	5.51632408993233	109.780349791615	1.35397594688966e-21	4.68994790931524e-20
THBD	THBD	2.06782351822294	5.00717247979434	109.623906536016	1.43077470910886e-21	4.94619099143017e-20
GABRA3	GABRA3	-1.79688876344114	5.44141878099621	109.367081306216	1.56649374820872e-21	5.40471179623114e-20
FLJ16779	FLJ16779	-1.88504529286308	6.55397644538268	109.241609687238	1.63744627522514e-21	5.62735703252372e-20
FOSL1	FOSL1	2.27054993468408	4.81293873911246	109.202661512282	1.66012319716837e-21	5.68300376499415e-20
ESM1	ESM1	2.58391980937297	4.14367051698079	109.158747872169	1.68607112202947e-21	5.76057866584999e-20
E2F1	E2F1	1.35733466007033	5.51269025099313	109.140479340252	1.69698578558366e-21	5.78658946768966e-20
KCNE3	KCNE3	1.32798924739762	4.75880383387994	108.78473472208	1.92431768713261e-21	6.52369750529464e-20
MARVELD1	MARVELD1	1.46556284704711	5.3549453221579	108.764003889161	1.93847484426665e-21	6.54880818176987e-20
PRKCE	PRKCE	-1.36358697552711	5.53129526619224	108.762949786248	1.93919749320395e-21	6.54880818176987e-20
EFEMP2	EFEMP2	1.43634716880548	4.35188782935267	108.72952309594	1.96225482603665e-21	6.61379249685168e-20
SLC27A3	SLC27A3	1.22779402015008	5.47783504295344	108.722873401166	1.96687455947854e-21	6.61379249685168e-20
NAMPT	NAMPT	1.95919631692884	8.57456519834346	108.710909204691	1.97521405517151e-21	6.61942193976883e-20
CYP46A1	CYP46A1	-1.52490097655365	5.96422225046316	108.390418579151	2.21237858266404e-21	7.40006859128866e-20
CFH	CFH	1.90083630512201	5.19644517795706	108.307603279388	2.27819962927562e-21	7.60571521948833e-20
PLEKHG2	PLEKHG2	1.09067163233973	5.49312553047108	108.074202648412	2.47452441603954e-21	8.21420254544035e-20
PLK3	PLK3	1.1913921049383	5.51998668190867	107.805601839207	2.72166938706851e-21	9.00050931078297e-20
TPM4	TPM4	1.33160827898525	5.34434806805909	107.787175657675	2.73950894040418e-21	9.04244316355256e-20
CLEC11A	CLEC11A	1.16941351265944	5.52871618091681	107.635373903189	2.89103633369357e-21	9.52466049260285e-20
CHAF1A	CHAF1A	1.04980059096706	5.55136897406009	107.588021269272	2.94001107018227e-21	9.64973296387354e-20
LOC100289495	LOC100289495	-1.34494415217473	4.27429128293973	188.685752883474	3.07379010237095e-21	1.00699661914496e-19
NDRG2	NDRG2	-1.72228660210124	3.97491835396643	201.572116584018	3.09346135686694e-21	1.01155032092923e-19
KIFC1	KIFC1	1.81393226602608	5.45035859033199	107.398755508319	3.14425766787279e-21	1.02433836700384e-19
ABLIM3	ABLIM3	-1.16979984967854	6.17373852603203	107.309114411316	3.24592787960667e-21	1.05549866318861e-19
EFHA2	EFHA2	-1.39064949430437	5.00496967315666	107.286986476734	3.27153116566488e-21	1.06185419890015e-19
SPARCL1	SPARCL1	-1.23881004723778	6.94403620262484	107.089390122165	3.50938125574879e-21	1.13067877333656e-19
ADCY2	ADCY2	-1.34542053435087	6.81436427267722	107.008596234956	3.61158673188018e-21	1.16147303944338e-19
LATS2	LATS2	1.16922648401381	4.64359947351355	117.440062633013	3.94364672553199e-21	1.26593949008057e-19
SEC61G	SEC61G	2.43700311722245	7.6117240572583	106.648898414537	4.10429617733658e-21	1.31510053199594e-19
TMEM159	TMEM159	1.12238378229958	4.95408702972104	106.53056461253	4.28078053313756e-21	1.36914672270624e-19
SYNPO	SYNPO	1.9949480228244	5.75190391584475	106.481808117941	4.35570376187574e-21	1.39057231028044e-19
TRIP13	TRIP13	1.25654984276811	4.52962540895792	110.856133132106	4.37026623620569e-21	1.39268466039958e-19
CD38	CD38	-1.49958757214584	5.82482141161743	106.421633324326	4.44999847932584e-21	1.41295513310043e-19
DOK6	DOK6	-1.68291074558301	4.74137482346191	106.415678160311	4.4594414855421e-21	1.41339296414279e-19
LXN	LXN	1.46784736236101	5.18745549902839	106.398363534455	4.48701190383813e-21	1.41956421730272e-19
GAREML	GAREML	-1.22658886869784	4.44796724907224	106.329797656674	4.59788867148127e-21	1.45202152693788e-19
USH1C	USH1C	-1.95641740003486	4.13685227865826	106.255758198399	4.72072064089498e-21	1.48279696546535e-19
PDZD8	PDZD8	-1.06988871114633	6.04283199378526	106.236332236216	4.75349272825974e-21	1.49041980408244e-19
ANXA1	ANXA1	2.26200218577609	9.29078487650357	106.163233139893	4.87888139531756e-21	1.52428082380982e-19
MEGF11	MEGF11	-1.65401951238226	5.63413739474956	106.045417913466	5.08802954869431e-21	1.57836980353921e-19
ITGB3	ITGB3	1.94211705076217	4.36787939568468	105.977023407636	5.21356763689355e-21	1.61445582989105e-19
CUX2	CUX2	-1.95286969761691	4.46915176271679	105.849610258405	5.45582213217727e-21	1.68352455124421e-19
PECAM1	PECAM1	1.06988127909182	6.35339036698593	105.764597986478	5.62373940791019e-21	1.72925053688495e-19
CDCA3	CDCA3	1.72434870450988	5.07971033520446	105.64272250416	5.87360022165011e-21	1.80291753213418e-19
CMTM5	CMTM5	-1.44925294364505	5.35439446655325	105.567095001763	6.03424327610207e-21	1.84816834067594e-19
SLC20A1	SLC20A1	1.31819544255384	6.87934094611821	105.563444244226	6.04210908431171e-21	1.84816834067594e-19
PRSS23	PRSS23	1.51144632165669	6.25202366507148	105.551174803156	6.06862025567246e-21	1.85122089946829e-19
TOP2A	TOP2A	1.89382331834918	6.46426068268608	105.509251055494	6.1600949603179e-21	1.87444417308146e-19
PNMAL2	PNMAL2	-1.57076407015177	5.49751295329498	105.45768894308	6.27450829009836e-21	1.90594985789522e-19
OPHN1	OPHN1	-1.32540106681491	6.34714287809362	105.377190191983	6.45742863788591e-21	1.95812027225305e-19
EPHA2	EPHA2	1.3794581149803	4.66323021393937	105.347729187045	6.52570963145075e-21	1.9720019432834e-19
CCNA2	CCNA2	1.57314747298934	5.12145534177992	105.24741161172	6.76371904982914e-21	2.04040798255345e-19
MOAP1	MOAP1	-1.02110846562822	7.41523814082531	105.19925106981	6.88107283543598e-21	2.06868891229308e-19
RHBDL3	RHBDL3	-1.49115004714266	6.1289354120238	105.146598314032	7.01172306101908e-21	2.10435736456304e-19
BDKRB2	BDKRB2	1.88625777490106	4.0733871206576	104.850970520367	7.79312461698308e-21	2.3348734215703e-19
KCTD4	KCTD4	-1.72909579065316	4.54603308001604	104.740488958726	8.10719035997833e-21	2.42069378942658e-19
CDCA2	CDCA2	1.69210735420103	4.14375930740447	116.789386274627	8.20397055189694e-21	2.44542503168533e-19
RNASEH2A	RNASEH2A	1.02323099706258	6.63255674418089	104.673871845185	8.3026975156218e-21	2.4664640568865e-19
SEC24D	SEC24D	1.23505608330687	5.61352685728647	104.652770685599	8.36561077551335e-21	2.48094856281595e-19
LRRC4	LRRC4	-1.14357593788717	6.21573231600681	104.603761803653	8.51359167408267e-21	2.52056961607512e-19
RAPGEF4	RAPGEF4	-2.08759245633488	4.25297945315374	104.571627600394	8.61204949132834e-21	2.54541975437625e-19
HSPB1	HSPB1	1.36760366047105	9.66556512600083	104.471073559284	8.92762069148813e-21	2.63424929056755e-19
PLXDC1	PLXDC1	1.1907563568337	5.44777995279503	104.458516304511	8.96783963002282e-21	2.64166933101529e-19
CKAP2L	CKAP2L	1.7695360564827	4.58296845275677	104.406817342311	9.13535647553083e-21	2.68649988165485e-19
LINC00693	LINC00693	-1.20662371456248	4.8826666861317	104.362822257855	9.28039321402535e-21	2.72458043320305e-19
SMOC1	SMOC1	-1.73853205314652	5.02634410184714	104.337349033261	9.3654285027292e-21	2.74494758139356e-19
ARHGAP44	ARHGAP44	-1.70616346641521	4.91289987178553	104.271221927541	9.58985982752179e-21	2.80603461096785e-19
F11R	F11R	1.18808403303749	5.13319162867561	104.174472225245	9.92802933771484e-21	2.89531730785571e-19
LOC100506474	LOC100506474	2.39856180413582	4.23368555911828	104.073775569919	1.02927705656224e-20	2.99670082564225e-19
NRXN2	NRXN2	-1.14018399119891	4.57046598046664	104.02175466286	1.04864612354362e-20	3.04298354426309e-19
SAT1	SAT1	1.15613841465335	6.73409864326379	103.997389934254	1.05784383436778e-20	3.06024522502095e-19
MAGEE1	MAGEE1	-1.37766825732741	5.1986834302224	103.996749409771	1.05808672697136e-20	3.06024522502095e-19
LAMC3	LAMC3	1.61233712282079	5.08014242357268	103.874153697525	1.10562672953597e-20	3.18722363298962e-19
ADRBK2	ADRBK2	-1.02209421159114	5.07820945034571	103.760349827545	1.15168308828677e-20	3.30910647350855e-19
GABRD	GABRD	-1.96413356423322	5.90685715856938	103.462217270319	1.28172061197434e-20	3.67070541929318e-19
RUNDC3A	RUNDC3A	-1.39097066417746	5.91427412108467	103.219229765232	1.39858723795781e-20	3.98585992190024e-19
CHST1	CHST1	-1.20588573787881	6.16278230439676	103.07031583489	1.47545921155452e-20	4.19130852527004e-19
CAMK4	CAMK4	-1.72438832714468	4.55760332634849	102.936380247057	1.54823202071668e-20	4.39091628270248e-19
SLC2A10	SLC2A10	1.41433384414309	5.05391916744002	102.847714890847	1.59838773710269e-20	4.52583875092065e-19
EMX2OS	EMX2OS	-1.64952673210313	4.87430359765375	102.761101215691	1.64896432490313e-20	4.654009295101e-19
NTRK2	NTRK2	-1.51695366576477	9.42465421337957	102.574887155889	1.76323212542349e-20	4.96851599072307e-19
TMEM257	TMEM257	-1.30062456838607	4.32847248793443	102.346687343537	1.91421119879742e-20	5.37492444146448e-19
LCAT	LCAT	-1.13015889542718	6.72289446684039	102.256763580466	1.97722647600837e-20	5.53591828194867e-19
DLL4	DLL4	1.27599056825364	4.75673044706926	102.192683589265	2.02340366466979e-20	5.65617161573643e-19
DOCK3	DOCK3	-1.24498486080954	5.39773533064379	102.034264254729	2.14228472388537e-20	5.95052683922961e-19
BMP2	BMP2	-1.62550680579918	6.4631353143852	102.016902608528	2.1557341528803e-20	5.97841020530586e-19
CDCA5	CDCA5	1.39745601221083	5.39781090981888	101.975377248008	2.18824860437591e-20	6.04943742727074e-19
TIMELESS	TIMELESS	1.17243518506236	5.47769843886813	101.943163158214	2.21381246338862e-20	6.11047103083659e-19
E2F7	E2F7	1.85286014702856	4.03367250330035	124.533141200513	2.22705767489195e-20	6.13736475909297e-19
GINS1	GINS1	1.28111706104736	5.01849461736634	101.754918210221	2.36933313954056e-20	6.50898149478486e-19
WSCD2	WSCD2	-2.02759404840041	4.27612470937863	101.62184988358	2.4858714574396e-20	6.80779203664749e-19
HIST1H1C	HIST1H1C	1.3565128489512	6.43188835642308	101.564249169363	2.53809287272978e-20	6.93996158819576e-19
NCR3LG1	NCR3LG1	-1.46631866545499	4.2723224319666	101.417727920798	2.67597055242279e-20	7.30556633525144e-19
TNFRSF14	TNFRSF14	1.18594681163246	5.73127961183313	101.372474392939	2.72006220281983e-20	7.40287736472408e-19
IGF2BP3	IGF2BP3	2.17641353488551	4.83143183791312	101.312052099589	2.78007711727605e-20	7.55448242395307e-19
SPAG4	SPAG4	1.88751083948845	4.22919167415691	101.221548449816	2.87247727844532e-20	7.79348440546611e-19
CCDC160	CCDC160	-1.14689048425799	4.73012457114688	101.183099032406	2.9126636235939e-20	7.89030221495059e-19
RAP2A	RAP2A	-1.02799900531884	7.92234593193957	101.17281352874	2.92350952674352e-20	7.90581609079966e-19
MAP3K6	MAP3K6	1.02540758328365	5.07382892960658	101.16912229976	2.92741178919894e-20	7.90581609079966e-19
MYT1L	MYT1L	-2.20976345037696	5.02791161410731	101.083555329439	3.01935721895506e-20	8.1415806117885e-19
KCNE4	KCNE4	1.74308343001736	5.44940006187213	101.076453699942	3.02711783076773e-20	8.14996839014839e-19
SLIT1	SLIT1	-1.76150765143713	6.75735271580663	101.07102930137	3.03305911836709e-20	8.15343974963498e-19
NMI	NMI	1.01123258086888	5.6085454037271	100.759266370106	3.39504485093734e-20	9.07087669243579e-19
PI3	PI3	4.35825566722992	6.53725020987421	100.369681789772	3.90926388472373e-20	1.0428868813935e-18
OLFML2B	OLFML2B	1.69473975729322	6.01389239155882	100.326586246939	3.97076897007508e-20	1.05768492003808e-18
HSPA6	HSPA6	2.61370702779005	4.91389427062511	100.22722326847	4.11632140163593e-20	1.09313280615868e-18
RASGEF1C	RASGEF1C	-1.29866178645878	5.212941507728	100.19912936941	4.1584419345977e-20	1.10264768211337e-18
RDH10	RDH10	1.81888147316435	6.28109302900169	100.065886848101	4.36420379114329e-20	1.1554592121959e-18
IER5L	IER5L	1.17475109391188	5.61255355934468	100.056885347655	4.37846908336469e-20	1.15748759614077e-18
HLX	HLX	1.12240327327945	4.63967975127752	101.385240059682	4.43277975835356e-20	1.17008028350396e-18
RFTN2	RFTN2	-1.08416966531912	7.20288549662902	99.9291278304559	4.58607778803085e-20	1.20872459234311e-18
SYNGR1	SYNGR1	-1.49530480866421	6.80121078122435	99.8377733448697	4.74059030966664e-20	1.24570204434074e-18
C1RL	C1RL	1.42474270056922	5.57229770683899	99.8299493716366	4.75406491440827e-20	1.24737269094062e-18
DISP2	DISP2	-1.24137605718761	4.72731706298558	99.6786818673588	5.02230565865426e-20	1.31578402510065e-18
LY96	LY96	1.38481752932501	5.30167262694981	99.6408959554655	5.0916601718591e-20	1.33196310197275e-18
OLFM4	OLFM4	-1.91216984927647	3.83475563385739	148.152792081144	5.21022759108488e-20	1.36094871816609e-18
HTR1A	HTR1A	-1.97944310505484	3.85582672856382	99.5275321675618	5.30558299542681e-20	1.38379394584592e-18
ADAM19	ADAM19	1.55951124454679	4.88668288116883	99.4117636425513	5.53339997137421e-20	1.43893028632457e-18
HAR1A	HAR1A	-1.82927003113487	3.87772556176754	133.566185413747	5.73020524147583e-20	1.48569981164714e-18
MGP	MGP	2.30076104195619	6.07767988705714	99.2937419630547	5.77580778714329e-20	1.49531141928007e-18
GADD45A	GADD45A	1.55052275361472	4.99861617622776	99.2854775595132	5.79317802218837e-20	1.49759633030819e-18
C1orf54	C1orf54	1.00531177995076	6.89675458653367	99.20109725327	5.97357179762507e-20	1.5419557127684e-18
PPP1R15A	PPP1R15A	1.09765850007776	6.94897260286442	99.072124065903	6.26030451104828e-20	1.61359348772269e-18
SUSD2	SUSD2	1.60423837688528	4.71122362464138	99.0353619711383	6.34454675227502e-20	1.63290559364353e-18
CLEC5A	CLEC5A	2.55645400415682	4.73718902533323	98.9944943584506	6.43953909863123e-20	1.65492377979046e-18
MEOX2	MEOX2	3.20794797718363	4.93994219775133	98.7946957844038	6.92500163606601e-20	1.77448104788493e-18
NCAM2	NCAM2	-1.1390710794289	6.73505491149064	98.7897466331577	6.93748415207083e-20	1.77508444866198e-18
LOC100302640	LOC100302640	-1.08503123603614	4.54269070856856	152.016434064441	7.04166511288986e-20	1.79911464188951e-18
MFSD4	MFSD4	-1.90500621722098	5.26208344645098	98.7128417818752	7.13439051140419e-20	1.82015229248008e-18
KIAA1549L	KIAA1549L	-1.26048525436873	5.28749297146879	98.6309838537826	7.35017354226344e-20	1.87247807667516e-18
GPRC5B	GPRC5B	-1.08976165877467	9.85101330394512	98.5446905443775	7.58477747473327e-20	1.92943969230261e-18
CDH10	CDH10	-1.23418813922364	5.8527567363233	98.3361732595575	8.18331300878176e-20	2.07041192086369e-18
CLVS2	CLVS2	-1.9954359365706	6.21066928918213	98.3352048488224	8.18620106782985e-20	2.07041192086369e-18
PDLIM4	PDLIM4	2.17741584648444	4.3333401587212	98.2459466180764	8.45685297547831e-20	2.13578187465718e-18
GPR27	GPR27	-1.51646435838029	4.47945354280789	97.9476798565288	9.42845455849798e-20	2.37431785986773e-18
GAS2L3	GAS2L3	1.73236105492667	4.41584433681902	97.7908196579783	9.9838151435566e-20	2.50696745015926e-18
ABAT	ABAT	-1.25511112615712	4.39515087622457	97.6715340205538	1.0428123269804e-19	2.614488479872e-18
VWA5B2	VWA5B2	-1.75793818329034	4.47523370701216	97.5180415906618	1.10293043338716e-19	2.75764075691538e-18
NKAIN3	NKAIN3	-1.33594362057056	4.22888351241007	123.454762725357	1.233252639708e-19	3.07471109760485e-18
IGFN1	IGFN1	-1.944868718864	4.23237396817446	97.1808637750111	1.24755248710779e-19	3.10594494908213e-18
NEK2	NEK2	1.62602054817552	4.1392429979896	97.4884383411323	1.31823907607716e-19	3.27727323211409e-18
FADS2	FADS2	-1.22758471134551	6.02611009753806	96.8562548988934	1.404833869053e-19	3.46796101730872e-18
ST8SIA3	ST8SIA3	-1.89777339848997	5.12704336467447	96.7024117004423	1.48621326351461e-19	3.65854773449727e-18
GINS2	GINS2	1.36431692027927	5.5624157336466	96.6662530700105	1.50602024702755e-19	3.70210615282635e-18
FAM57B	FAM57B	-1.46158289958661	5.91174393110818	96.5481901710478	1.5725648510079e-19	3.86027228902179e-18
HOXA4	HOXA4	2.88571327647967	4.29979140579498	96.4733368381442	1.61628252018613e-19	3.95810281464983e-18
BTNL9	BTNL9	-1.26861326518221	4.45821268704929	96.3069649427539	1.71789038979773e-19	4.19351878300625e-18
SCN2B	SCN2B	-1.8104768794701	5.36265344503847	96.2733906898065	1.73916339307626e-19	4.23954336445724e-18
FLRT1	FLRT1	-1.31501620849727	5.34729784881976	96.1967691061577	1.78871162244395e-19	4.35427063980209e-18
LOX	LOX	2.79348272235316	4.08169320864213	96.1918137000048	1.79196465822251e-19	4.35613932935727e-18
KIF3C	KIF3C	-1.06876617683346	7.11950833786535	96.0962476322878	1.85587993198127e-19	4.50526420607142e-18
FRRS1L	FRRS1L	-1.66646433585275	4.82427026532217	96.0507243680499	1.88712947731303e-19	4.5684693852024e-18
PRRT1	PRRT1	-1.3125457366851	5.85589786620006	95.9751666405966	1.94017158892616e-19	4.68393766378908e-18
KCNN1	KCNN1	-1.55218540078986	5.19245729120119	95.8029714741032	2.06673905612012e-19	4.98263210957598e-18
DKFZp779M0652	DKFZp779M0652	-1.3491564906952	4.25440086802305	95.776199930434	2.0871511961908e-19	5.01803827374981e-18
C1QTNF4	C1QTNF4	-1.78026795534203	5.34295861640769	95.7208984000226	2.12996203721286e-19	5.11150900772894e-18
UNC13A	UNC13A	-1.49441929796072	5.905984360072	95.5395304245911	2.2766774556014e-19	5.42168677182443e-18
ST14	ST14	1.63472573107933	5.01480539782587	95.5395107191289	2.27669393738962e-19	5.42168677182443e-18
TEX40	TEX40	-1.39107330495435	4.16724108350847	95.5248593514822	2.28898179673301e-19	5.4435527749443e-18
FAM155A	FAM155A	-1.51433773676597	5.88534351549833	95.4806747025726	2.32644505781569e-19	5.52514939408342e-18
MXD3	MXD3	1.35510826584975	4.40124823409442	95.2377509213733	2.54373672591864e-19	6.02487481015892e-18
HOXB2	HOXB2	2.49826048479413	4.75881253614618	95.213834425524	2.56620649456136e-19	6.06989220380257e-18
CAMK2G	CAMK2G	-1.39246705850196	4.16063872123798	143.765930921415	2.63235184536758e-19	6.21795563258188e-18
AHCYL1	AHCYL1	-1.20890620239344	4.97480761338905	95.1138232939984	2.66235647006839e-19	6.28036633255568e-18
HMP19	HMP19	-2.11289220294932	8.1256713185601	94.9854849937304	2.79108068026969e-19	6.56634511182373e-18
MYO1G	MYO1G	1.73166904800811	4.36050001260743	94.9578031920275	2.81965825343501e-19	6.62468501447125e-18
VIM	VIM	1.66795621832349	12.2490260628969	94.8241442852063	2.96184852246427e-19	6.94055151835103e-18
SNAI2	SNAI2	2.02492998894743	5.21010248468658	94.8239869900856	2.96202004662896e-19	6.94055151835103e-18
EN2	EN2	1.68920314086954	4.09940882997026	94.8114895088598	2.97568011220489e-19	6.95589054731551e-18
DUSP6	DUSP6	1.3607771820904	5.11184536106459	94.8107379295918	2.97650362896482e-19	6.95589054731551e-18
UBE2T	UBE2T	1.33752007843974	5.99436714796274	94.7595076196925	3.03318243374749e-19	7.07890659338112e-18
CFI	CFI	1.76317053921123	6.88823498243324	94.6779067752635	3.12571730640283e-19	7.28516585496309e-18
DUSP26	DUSP26	-1.42737058155578	6.45916955160123	94.6690204677752	3.13596463246628e-19	7.29934291012437e-18
DUSP5	DUSP5	1.52895429261084	5.20397109127327	94.5783476150884	3.24248053896497e-19	7.51955005953014e-18
IFITM3	IFITM3	1.46646210957907	7.32381908679576	94.5775433600074	3.24344145889473e-19	7.51955005953014e-18
USP54	USP54	-1.20833758109442	6.92095037511394	94.5264869926041	3.30503461179363e-19	7.65222478743816e-18
MIR155HG	MIR155HG	1.77725078024414	4.02408726469502	110.556313863729	3.53594743946444e-19	8.16528995671849e-18
WIPI1	WIPI1	1.00621332319361	5.92509866282186	94.2599641295463	3.64623479118736e-19	8.408889103308e-18
SPC24	SPC24	1.83824033256386	4.8053283625206	94.2361764656343	3.67836250058101e-19	8.47183436894657e-18
DIRAS3	DIRAS3	1.90202284589184	5.68294904852015	94.2297930143042	3.68703247581205e-19	8.48065855689735e-18
ADAMTS7	ADAMTS7	1.51786268087401	4.19690538735843	100.994643869024	3.89765405818876e-19	8.94164694736576e-18
SPAG5	SPAG5	1.25708941828437	5.40871821549739	93.9821317083272	4.03979953013578e-19	9.25562959015553e-18
KIAA1644	KIAA1644	-1.9679655419032	5.01460433074082	93.9135642129467	4.14334952835279e-19	9.48048135554039e-18
FGFBP3	FGFBP3	-1.44399260863659	5.70924641823478	93.9027754113279	4.15988458518283e-19	9.50590575286826e-18
PSD	PSD	-1.75745313095885	3.99741014380199	93.7818308840632	4.34986181090272e-19	9.91417788812639e-18
LINC00320	LINC00320	-1.73783443551172	5.31071758094762	93.705601730262	4.47407074888963e-19	1.01708220513344e-17
FCGBP	FCGBP	2.03646204370432	5.90604038930801	93.6965985510123	4.48897480359282e-19	1.01914846350481e-17
VAMP5	VAMP5	1.0675583688721	7.65824925894643	93.5999141044837	4.65221795130029e-19	1.05484377790996e-17
TMEM59L	TMEM59L	-1.08013511918092	8.53923818412372	93.4978844442497	4.83098193419367e-19	1.09254994013694e-17
KIF14	KIF14	1.61446103605606	4.13240548439639	108.987926361076	4.93535317677299e-19	1.11185006592931e-17
FP588	FP588	-1.14274794899886	4.42871335861925	116.464374437851	5.08171820830723e-19	1.14335397993583e-17
CLEC2B	CLEC2B	1.52473019545088	5.09164446476378	93.3313785895672	5.13771063930841e-19	1.15446992788665e-17
KRT222	KRT222	-2.30410668579443	4.39465658047655	93.11865270917	5.55832934422696e-19	1.24419972434567e-17
SH3BGRL2	SH3BGRL2	-1.08894455797384	5.5221475555549	92.9263751482334	5.96832588305777e-19	1.33427101724941e-17
STXBP6	STXBP6	-1.49412573441765	4.92484735074849	92.8887858149219	6.05197346089336e-19	1.35124762865067e-17
BSN	BSN	-1.56559565176648	4.97884464898732	92.8804689448593	6.07064009699814e-19	1.35369095394512e-17
MSMO1	MSMO1	-1.07682214672188	5.02107366023493	92.7720531859068	6.31934874627603e-19	1.40097579748081e-17
LTF	LTF	4.07705038974264	5.02606134751766	92.7706408157157	6.32265565018154e-19	1.40097579748081e-17
STX1B	STX1B	-1.53929298633311	6.3072543901889	92.5616920341375	6.83161525486606e-19	1.51183990621259e-17
ADM	ADM	2.11885368230697	6.69494905990273	92.5515237405325	6.85741146047139e-19	1.51563493906283e-17
SDPR	SDPR	-1.46280309900746	5.78652026969103	91.9893365024237	8.44761342161193e-19	1.85540501805254e-17
HIP1R	HIP1R	-1.2761384321903	7.66659488449977	91.984720107192	8.46210497420056e-19	1.85626175072357e-17
RARRES2	RARRES2	2.43864101003907	7.29167984206879	91.9029710352611	8.72291931199145e-19	1.90802104174493e-17
RELB	RELB	1.09720207526809	5.16587452814277	91.7677078094693	9.1723891685953e-19	1.9995580218653e-17
CACNA2D3	CACNA2D3	-1.7287832586144	4.44777835265649	91.7096411591024	9.37243589728095e-19	2.03809781602535e-17
CELSR1	CELSR1	1.67087656120011	4.07875898182859	98.2165837489242	1.0035991886065e-18	2.16626637668795e-17
SOWAHA	SOWAHA	-2.04859971938076	4.96514082772921	91.3793676300059	1.05968934155814e-18	2.27891718889442e-17
HAPLN3	HAPLN3	1.09758590682823	4.71431578920569	91.3339664984497	1.07773796404888e-18	2.31489133527999e-17
LRP4	LRP4	-1.18925391354047	7.08439594429445	91.1137401234534	1.16978283438936e-18	2.50645277974844e-17
FEZF2	FEZF2	-1.61546691969078	4.18945411830723	90.9467463312241	1.24482923542609e-18	2.66074658650159e-17
ANK3	ANK3	-1.61060142488911	4.11797104818324	90.866005772663	1.28283612527275e-18	2.72867339413294e-17
FAP	FAP	1.9456308092567	4.56257188195847	90.7745237224856	1.32731519627099e-18	2.81644714831013e-17
HOXD10	HOXD10	2.48829678123915	4.3768180678345	90.75212049882	1.33844273837624e-18	2.83662465242085e-17
SLC8A2	SLC8A2	-2.01521461839728	5.13781392528658	90.6545133329266	1.38803160191706e-18	2.93652380177595e-17
XKR8	XKR8	1.1786602399971	4.79686729638785	90.6527769071464	1.3889303541235e-18	2.93652380177595e-17
TRIP6	TRIP6	1.08355079589544	7.37963534839872	90.6439743200402	1.39349549576186e-18	2.94262597038774e-17
RNF150	RNF150	-1.07352244069964	4.50517204518823	90.8779210752183	1.47262936588303e-18	3.09481713379278e-17
SLC24A3	SLC24A3	-1.17683794336356	6.18000202349337	90.4145325570565	1.51797458288002e-18	3.17488550288045e-17
PTCHD2	PTCHD2	-1.47855930891877	5.32230339196256	90.2932506129748	1.58824291519867e-18	3.31789434740014e-17
ACTG2	ACTG2	2.09764526401191	4.13537883385349	89.9811731697458	1.78450895243063e-18	3.71461857592062e-17
KCNJ10	KCNJ10	-1.24931005865571	8.06833972978793	89.9236377639034	1.82327849768988e-18	3.77737615000125e-17
ANXA2	ANXA2	1.94516258834058	3.91796547018913	140.677043764615	1.84403593422953e-18	3.81137002585388e-17
PCDH20	PCDH20	-1.52939473815064	4.47834113762226	89.8288560733152	1.88900665798422e-18	3.89971963421549e-17
CHRNB2	CHRNB2	-1.4545263952774	4.94854821858848	89.8256828251612	1.89124806288042e-18	3.89975350565943e-17
MYL3	MYL3	-1.2476842664106	4.26307576539358	105.702201873826	1.91215959705219e-18	3.93361751848987e-17
SEL1L3	SEL1L3	1.67531152171548	5.62090971078847	89.6786655374706	1.99808665655554e-18	4.09374219146156e-17
C1R	C1R	1.73539852638828	8.64766644810653	89.6769882103474	1.9993400558516e-18	4.09374219146156e-17
CFB	CFB	1.96979728001606	5.49594561989519	89.6534766110349	2.01699298547487e-18	4.12506838464621e-17
HOXD11	HOXD11	2.3819433937579	4.22297102872014	89.5830357586876	2.07082747676636e-18	4.22723548815913e-17
PRR11	PRR11	1.06418030651491	4.86386236149965	89.5818160545285	2.07177228523346e-18	4.22723548815913e-17
HS3ST4	HS3ST4	-1.86934722060672	4.41582263962733	89.5495336944572	2.09693745922053e-18	4.26864376861303e-17
GNG12	GNG12	1.2460062731498	6.80393841717538	89.51825872942	2.12161119515345e-18	4.30886204141998e-17
OMG	OMG	-1.50144008931569	7.60796933720691	89.4728100234667	2.15798968226477e-18	4.37767189364058e-17
PON1	PON1	-1.92836690338321	3.7821296052535	230.575390037273	2.16335037284012e-18	4.38246547317023e-17
KCNJ9	KCNJ9	-1.59021572819853	6.05945018330342	89.463704218926	2.16535351159093e-18	4.38246547317023e-17
ECSCR	ECSCR	1.29741500929929	5.89582057499243	89.2866621475488	2.31366994772449e-18	4.67724258059599e-17
RFPL1-AS1	RFPL1-AS1	-1.83351009051274	4.60766443267261	89.1717416086922	2.41538494258487e-18	4.8716285257405e-17
DPP4	DPP4	2.41930928207949	4.39396012364124	89.164030487918	2.42236922023908e-18	4.88009946242878e-17
FOXS1	FOXS1	1.29054443692815	4.39014737187827	89.1332790199172	2.45042516536501e-18	4.93095314275e-17
MPZL2	MPZL2	1.6661072659548	4.06567188115766	91.6840414249454	2.52846654998818e-18	5.08215977312418e-17
HK3	HK3	1.75722947056559	4.55246789110494	89.0343951407693	2.5428811445168e-18	5.10527810079564e-17
NGFR	NGFR	2.30930464527982	6.19036507166659	88.8600393050964	2.71455599505359e-18	5.43748833432049e-17
CTSC	CTSC	1.41550169101657	5.95183294203458	88.8132666820584	2.76256568636689e-18	5.52733890239184e-17
CXXC4	CXXC4	-1.17270068356329	5.34005821511193	88.7380574696173	2.84156562053008e-18	5.67245109692834e-17
SLC11A1	SLC11A1	1.77267564984768	5.85578448687977	88.5228312633514	3.08045486546282e-18	6.12839187593268e-17
LOC100505835	LOC100505835	-1.89081352461384	4.3850582264107	88.4282333103203	3.19176342021298e-18	6.3426346333416e-17
CDC42EP5	CDC42EP5	1.65460613099116	4.23941435589248	88.3298450194618	3.31183666369084e-18	6.56635307743318e-17
KIF6	KIF6	-1.60262174515968	4.22253276133718	88.210378862204	3.46377325521276e-18	6.84436909178286e-17
METRNL	METRNL	1.14836016413231	6.34597023320318	88.0183054236318	3.72292594167545e-18	7.3481670022236e-17
FBXO41	FBXO41	-1.30486570085662	5.52494421326887	87.9677581735962	3.79431808499247e-18	7.48065388927594e-17
IFI30	IFI30	1.87510545631167	8.68446832688141	87.963077532538	3.80099836752494e-18	7.48540431321457e-17
EFNB2	EFNB2	1.21085611905221	5.92553244162859	87.8491499317586	3.96730546880644e-18	7.79539943405499e-17
DSCAML1	DSCAML1	-1.44848756134209	5.4404565624271	87.7858940550645	4.06279156684124e-18	7.96516194541683e-17
PVT1	PVT1	1.54148386261626	4.21052288900909	87.741064713598	4.13186212760112e-18	8.06449304125443e-17
DRAXIN	DRAXIN	1.85190724451573	4.7276574402849	87.3862044577126	4.72209668324626e-18	9.19602095191746e-17
RECQL4	RECQL4	1.11387268768901	5.12129303397812	87.3499917901666	4.7869186407422e-18	9.31191154453813e-17
IQSEC3	IQSEC3	-1.79709961854597	4.62255633149111	87.2895848656536	4.89705181478931e-18	9.51559059399249e-17
SOCS1	SOCS1	1.49542239266629	4.36175854056759	87.2825384345558	4.91006404003864e-18	9.53030923917577e-17
ADAMTS2	ADAMTS2	2.17250120398903	4.29320170465954	86.8835886018158	5.70658836138527e-18	1.10396660275938e-16
LOC100505806	LOC100505806	1.55112590993451	4.41319073689587	86.8746624213622	5.72582739753073e-18	1.10646721936628e-16
ICAM1	ICAM1	1.8731504385268	6.37957262585245	86.8591647016571	5.75938584472549e-18	1.11172638436678e-16
EHD3	EHD3	-1.04050498271478	6.46115987657644	86.7827440326138	5.92778790707773e-18	1.14297402252312e-16
HAPLN1	HAPLN1	-1.57217439562951	5.37280838907315	86.5958194546247	6.36092413054721e-18	1.22514194764946e-16
EVC	EVC	1.53431228907702	4.51505425809887	86.5617454219718	6.44325209633664e-18	1.23827718741768e-16
NBEA	NBEA	-1.18226242616821	4.32846278220833	88.5867958252047	6.87235328657133e-18	1.317852692054e-16
SNX31	SNX31	-1.59356213670125	4.11352419865288	86.3103006010034	7.08494029876989e-18	1.35713386466164e-16
HOXD13	HOXD13	2.73321863069183	4.08137933349473	86.1612978833026	7.49521533881206e-18	1.4310309285769e-16
PLA2G5	PLA2G5	2.06605667280422	5.23867047674024	86.0586227459728	7.79178982147316e-18	1.48603591078303e-16
DLK1	DLK1	5.34357043983491	5.62021156965184	86.0304899398121	7.87509636782395e-18	1.50029145694403e-16
ERC2	ERC2	-1.29142351432449	4.43905885487976	86.0135552040096	7.92567565206085e-18	1.50665202986628e-16
HES6	HES6	-1.36135323043465	4.65526141902345	85.9621443540305	8.08124055993139e-18	1.53456016569791e-16
EFHD1	EFHD1	-1.34435736793812	5.04696614950118	85.9142176193454	8.22903432730471e-18	1.56093381660898e-16
SNCG	SNCG	-1.92480078429788	6.91293490773219	85.7441522143899	8.77581462524459e-18	1.65926324635018e-16
LHFPL4	LHFPL4	-1.14607462060271	6.09576027075978	85.661980623443	9.05298734778254e-18	1.70982445306664e-16
LOC100128239	LOC100128239	-1.10542249868369	4.60782439650734	85.5230399446822	9.54187730635422e-18	1.8002204902957e-16
LOC100130776	LOC100130776	2.14624386018204	4.71219311669928	85.3015460579741	1.03769006599757e-17	1.95145856080894e-16
GPR123	GPR123	-1.26858577090393	5.68519321681128	85.298184984417	1.03901236846945e-17	1.95185099487289e-16
PLBD1	PLBD1	1.47138591909916	4.95579725179208	85.2781215495352	1.0469410686298e-17	1.96463984045766e-16
DKK1	DKK1	3.19690660339215	5.08001458919513	85.2246916053517	1.06835439284227e-17	2.00267887094614e-16
PRKCG	PRKCG	-2.31846329686232	4.89783925689204	85.0737595415005	1.13125995156189e-17	2.11607184322575e-16
JAKMIP3	JAKMIP3	-1.26260336941718	4.32890258169219	84.8851025682506	1.21516743024987e-17	2.26336233262374e-16
GALNT5	GALNT5	2.54621889463465	3.97338947128309	84.8511908954961	1.23090242135651e-17	2.2878413069512e-16
C6orf141	C6orf141	2.28219909971217	4.17157521136443	84.8511521943593	1.23092049549551e-17	2.2878413069512e-16
KIAA1107	KIAA1107	-1.35870737468354	5.03777111698211	84.7844172571506	1.26248836047821e-17	2.3426425988238e-16
ESPL1	ESPL1	1.47371219785271	4.17582509711362	99.3640551002554	1.27308300035399e-17	2.35870251027531e-16
RNASE2	RNASE2	1.81746797437903	5.17021868846473	84.6125823028896	1.34758071739141e-17	2.49409157695029e-16
C10orf10	C10orf10	1.44249781654151	7.29311825898915	84.264892269098	1.53786483472389e-17	2.83429621011626e-16
FAM19A5	FAM19A5	-1.30297644267837	4.17142600418084	180.982303297828	1.54328981708046e-17	2.84130678823207e-16
FZD1	FZD1	1.05674312205632	5.44924808472344	84.2274996636265	1.55987937595558e-17	2.86883586803499e-16
APC2	APC2	-1.02657288207415	7.56020199547615	84.1441936344802	1.61007426253378e-17	2.95804733746642e-16
EMP1	EMP1	1.51879950427652	8.07816227930154	84.0789565410166	1.65051643422123e-17	3.02662387506091e-16
HPR	HPR	-1.73561080380247	5.3633764600669	84.0784182610933	1.65085435303145e-17	3.02662387506091e-16
NFE2L3	NFE2L3	1.10486376260366	4.72114803024772	83.9719574071836	1.719077740687e-17	3.14840914953199e-16
ADRA1A	ADRA1A	-1.44260620124339	4.0487264509121	141.207014315835	1.807507003749e-17	3.30345935919799e-16
ITGA3	ITGA3	1.95257494270811	4.03223138990387	83.704814660848	1.90305567694731e-17	3.47084878770609e-16
SYT9	SYT9	-1.27135846673725	4.47363082798976	83.5687401840273	2.00427459894167e-17	3.64786302135521e-16
FAM163B	FAM163B	-2.07638677047237	5.79603653114338	83.5284518060388	2.03527192586084e-17	3.70043683034886e-16
CENPH	CENPH	1.13371358937904	5.54919381634636	83.5154369065078	2.04538833764308e-17	3.71497631024563e-16
PIK3R1	PIK3R1	-1.1854047562305	5.35202331584676	83.5100136137135	2.0496187826964e-17	3.71880625303517e-16
AEBP1	AEBP1	1.80278663570289	8.47565904716122	83.4638433031013	2.08599306947897e-17	3.78088940318076e-16
SCRT1	SCRT1	-1.85059506453263	5.37598448369285	83.2320805712183	2.27865699156566e-17	4.11308147179931e-16
RPS6KA5	RPS6KA5	-1.13579807990792	4.35666486082272	133.833451227041	2.35254716496588e-17	4.23337722385595e-16
LRRTM2	LRRTM2	-1.13534231936313	5.77485258088418	83.1329320163533	2.36646696561026e-17	4.25405810320524e-16
KNTC1	KNTC1	1.05243096826302	4.69724866430882	83.1158495281971	2.38193685528529e-17	4.27310207395961e-16
BEX2	BEX2	-1.19289333903381	5.22491580173012	83.0911140721323	2.40451814587127e-17	4.3092013847327e-16
RAB3C	RAB3C	-1.64553078034742	5.15309785434881	83.01580220347	2.47460894230359e-17	4.42576233997501e-16
ARSJ	ARSJ	1.75699860476736	4.54052337963485	82.9261778273244	2.56070969815318e-17	4.56577404674778e-16
B3GALT2	B3GALT2	-1.23858117619168	5.00891010113056	82.9128613319147	2.57375787490663e-17	4.57972124603945e-16
PAQR8	PAQR8	-1.22597340802321	7.26815324120416	82.9027431808775	2.58371694756668e-17	4.59277960851938e-16
SLC26A4-AS1	SLC26A4-AS1	-2.37232801977351	4.25210915896495	82.8948667117005	2.59149646721932e-17	4.60194109229514e-16
RGCC	RGCC	-1.02731009838443	8.72066022839862	82.8381775100535	2.64818892655538e-17	4.68836437532688e-16
ADAMTS1	ADAMTS1	1.4916421501076	5.80361111701301	82.7884115269962	2.6989875969549e-17	4.76866488022465e-16
SNCB	SNCB	-2.030180772248	4.2490904517583	82.746071998917	2.74297847734512e-17	4.84083210184254e-16
RTN4R	RTN4R	-1.56106104609956	5.10421633409468	82.7131495196731	2.77768402677662e-17	4.88799878888693e-16
GPR4	GPR4	1.18059229368649	4.69040801839079	82.5767758999267	2.92622266810929e-17	5.12879047039515e-16
RARRES1	RARRES1	2.56312425754726	4.45026796107477	82.5450305359812	2.96193369799481e-17	5.18619499747803e-16
CNNM1	CNNM1	-1.74052776422324	4.15575861554371	82.3976543609665	3.13356252845119e-17	5.47576774039522e-16
GRAP	GRAP	1.05934173301642	4.84519567294351	82.3724367060346	3.16391913527449e-17	5.52330783704741e-16
COL15A1	COL15A1	2.01026603619313	4.68377992645439	82.246324966783	3.32023817436496e-17	5.78467340776289e-16
LINC00087	LINC00087	-1.64515043878432	4.75431014971916	82.2350825586579	3.33454595313333e-17	5.79826742006976e-16
NKD1	NKD1	-1.30158553916629	5.41952401806468	82.2181359304877	3.35623082667912e-17	5.82422353457474e-16
SHANK1	SHANK1	-1.76764531965453	4.97034411056	82.1502101980617	3.44458492719518e-17	5.97163600583086e-16
C7orf41	C7orf41	-1.39268725800668	9.06369235739522	82.1259017526971	3.47677064706015e-17	6.0214781750023e-16
SP100	SP100	1.11787536506392	4.51067420602619	83.4710307400195	3.58902609155431e-17	6.20363513872508e-16
CHRM4	CHRM4	-1.42154030379659	4.28924974074215	82.0043812455173	3.64227502502074e-17	6.28947333630921e-16
SECTM1	SECTM1	1.38583774144437	4.59532904154821	82.0011022486054	3.64684924351114e-17	6.29117388691139e-16
IL8	IL8	3.62339764837248	7.77830689613546	81.9729055978565	3.68642352065923e-17	6.35319027006828e-16
CNTNAP5	CNTNAP5	-1.5371496884168	4.04674875661326	81.9562718403452	3.70997190524675e-17	6.38749288637129e-16
CCNF	CCNF	1.02666086808451	4.66443355382686	81.7875795529741	3.95752896078463e-17	6.78704599761959e-16
GPR158	GPR158	-1.13948317513459	5.83341263523683	81.768469137086	3.98660389477019e-17	6.83022546076609e-16
C9orf172	C9orf172	-1.03214392793244	4.49114409663308	83.693504864775	4.10786993587726e-17	7.03111683262898e-16
TDO2	TDO2	2.52555803922453	4.52476592327251	81.5458093721518	4.34166282970944e-17	7.41679575207771e-16
PLSCR1	PLSCR1	1.09515979559257	6.43149454199184	81.4660022186744	4.47654675880828e-17	7.63976972167797e-16
SLC26A2	SLC26A2	1.25682871013202	4.99488948362564	81.3647635375327	4.65374977467456e-17	7.92675143835968e-16
DMRTA2	DMRTA2	2.31823025660676	4.36128090680259	81.2811242799937	4.80547146281593e-17	8.17723284745386e-16
PAR-SN	PAR-SN	-1.11064074151108	4.38201548726735	107.708092865562	4.85357357624334e-17	8.25107507961369e-16
APOBEC3G	APOBEC3G	1.11793540137888	4.85272085423169	81.2043019212026	4.94921807107034e-17	8.39437286079398e-16
DUSP9	DUSP9	-1.48673326431056	4.09157270698023	81.2027140186901	4.95223457412048e-17	8.39437286079398e-16
HLA-A	HLA-A	1.08262033621714	8.77256163775926	81.1674443373785	5.01971549273711e-17	8.49233141324357e-16
IGFBP3	IGFBP3	2.58879082995013	4.21636103907864	81.141417083106	5.07010681432725e-17	8.56105608234237e-16
HOXB3	HOXB3	2.68374016996405	4.43382737673855	81.0495582179121	5.25206623303038e-17	8.85124662176187e-16
PDGFRB	PDGFRB	1.14871965537394	6.69219537692794	80.9929835040298	5.36739445998749e-17	9.0282459405183e-16
ARHGAP18	ARHGAP18	1.06196833640996	5.62337827616149	80.9110048946999	5.53905473430996e-17	9.2991391119014e-16
RAB11FIP4	RAB11FIP4	-1.32935300010079	5.79824757299379	80.8749766726791	5.61623718333307e-17	9.4196927380171e-16
CAPN5	CAPN5	1.03526984166723	6.80650445290097	80.8708081624914	5.62523698631918e-17	9.42576755824247e-16
PLAUR	PLAUR	1.85629789055796	3.90249039051434	111.699668970517	5.71454534002489e-17	9.56626897560804e-16
DDN	DDN	-2.36264244813545	6.214511221541	80.7243972138448	5.95073441314139e-17	9.95214905144362e-16
NXPH4	NXPH4	1.93041279373418	5.22393112734298	80.6995016535151	6.00794137824909e-17	1.00382448557266e-15
KIF1A	KIF1A	-1.31910828834471	4.13750976944947	99.4767580872878	6.03178279806521e-17	1.00589017223301e-15
HSPA12A	HSPA12A	-1.32751847383054	5.85509073587528	80.6786414564051	6.05630228583413e-17	1.0080608752499e-15
ITGA4	ITGA4	1.41826116318452	4.59561047524605	80.5277320545866	6.41805131232647e-17	1.0672598230659e-15
KCNK3	KCNK3	-1.49482495240489	4.78568536533705	80.2683940974796	7.09136265855426e-17	1.17365734954184e-15
IL2RA	IL2RA	2.64554530431002	4.33170409991771	80.2571374893251	7.12214951837916e-17	1.17764070385501e-15
CTSZ	CTSZ	1.27937583077034	8.82646316983395	80.2318093794903	7.19191559648577e-17	1.1858451996586e-15
LCNL1	LCNL1	-1.43726107485529	4.71125254119481	80.1057846278122	7.54942925575715e-17	1.2401016547859e-15
HOTAIRM1	HOTAIRM1	2.03492256834165	4.04411606584008	79.8750222099614	8.25117614745364e-17	1.35283783289448e-15
OIP5	OIP5	1.18202272314186	4.42093277156645	79.8001429068403	8.99057294118353e-17	1.46857196589118e-15
SMIM18	SMIM18	-1.50704248311033	4.99457434695258	79.5826417957347	9.23560005603778e-17	1.50719145421019e-15
LOC150622	LOC150622	-1.39257179430822	4.79313549686678	79.4582469776116	9.68956902526827e-17	1.57833714038919e-15
SGIP1	SGIP1	-1.04468102276356	5.11328979686167	79.4263294365176	9.80963356429227e-17	1.59641084012396e-15
PDLIM7	PDLIM7	1.01262038874996	4.92422979329173	79.3697435483739	1.00261921843641e-16	1.63013979977133e-15
ARPC1B	ARPC1B	1.05680739530337	7.79752990142057	79.2564376083803	1.04744217511559e-16	1.69986287067139e-15
NDRG4	NDRG4	-1.32995295865939	4.11470495998311	120.811214426434	1.06839182357341e-16	1.73065651495112e-15
S100A4	S100A4	1.78015433902219	4.72524923237774	79.166698955025	1.08437173086525e-16	1.75491997478073e-15
ST8SIA4	ST8SIA4	1.02211101008616	4.63112236453698	88.9412032460276	1.09506410181599e-16	1.77058934617424e-15
PROS1	PROS1	1.06068182305001	6.56190961911581	79.0803342587948	1.12115214605397e-16	1.81109987685604e-15
BATF3	BATF3	1.1647295022012	5.05900520738789	78.996618266525	1.15800488919446e-16	1.8682168217064e-15
RND2	RND2	-1.15842209665801	8.15090742031657	78.9829796353313	1.16412342449261e-16	1.87533007914356e-15
YPEL4	YPEL4	-1.13328536022274	5.58391678331219	78.9768085869471	1.16690256731928e-16	1.87808092721809e-15
FCHSD1	FCHSD1	1.00438656877566	4.62773393524227	85.0514312481306	1.16981700287089e-16	1.87932012917673e-15
FBXL16	FBXL16	-1.73985600653599	7.66194640239214	78.9315541298262	1.18748842710444e-16	1.90247803124859e-15
FOSL2	FOSL2	1.24384754737837	6.22471259605662	78.9125197568375	1.1962560196236e-16	1.91302730437435e-15
CD163	CD163	1.91705931178085	4.29724901058356	78.835242785684	1.23252675222108e-16	1.96923394586862e-15
MIR22HG	MIR22HG	1.10823443555589	4.57190537737901	78.8205908025198	1.2395278473008e-16	1.97861608193453e-15
STEAP1	STEAP1	1.6345967822532	4.28376270396149	78.7964977804649	1.25112739088666e-16	1.99531481165337e-15
CHI3L1	CHI3L1	3.58229178925401	12.279355663343	78.7734321619102	1.26233481913816e-16	2.00953155086599e-15
CYS1	CYS1	-1.16328448944885	4.28621930301119	81.4762931085808	1.27265871125101e-16	2.02412787950059e-15
DLGAP3	DLGAP3	-1.59285614476304	4.99344548357846	78.6794931141731	1.3090345341311e-16	2.07821089490178e-15
CDT1	CDT1	1.26747707528896	4.93567353799412	78.6728170625457	1.31241893470767e-16	2.0816983410517e-15
CXCL6	CXCL6	4.25583968040295	4.78243701037442	78.4143098865257	1.45048203635269e-16	2.29653104346464e-15
CD151	CD151	1.07009797182087	4.54838824300526	92.8883648018338	1.46646573670765e-16	2.31974232556633e-15
SYP	SYP	-1.59107535617223	8.18050835077561	78.3608821463282	1.48079463570191e-16	2.34029644544161e-15
CDH6	CDH6	1.13397891542131	4.93333344466754	78.2430602096208	1.54991849472352e-16	2.44293358426431e-15
CNN2	CNN2	1.37146850822131	4.24644534117132	78.2340565362757	1.55533270605748e-16	2.44926472049141e-15
AIM1	AIM1	1.51821429702782	4.12761481928033	78.1909784143827	1.58150207108713e-16	2.48823938958206e-15
MPPED1	MPPED1	-2.18447000070155	4.86355379411267	77.9486668396624	1.73719666207515e-16	2.72342092094732e-15
NTS	NTS	4.93116006285522	5.46162169068806	77.9171919501411	1.75852385524785e-16	2.7494779313942e-15
PABPC1L	PABPC1L	1.03036083253286	5.32624620954589	77.9086987450131	1.76432389115917e-16	2.75608777543197e-15
TAGLN	TAGLN	1.69486251640985	5.45553448394332	77.9058230211609	1.76629209921401e-16	2.75670539830134e-15
CHN1	CHN1	-1.8903553251878	6.06819819738543	77.7337632615835	1.88817294042518e-16	2.93907700948775e-15
CPLX1	CPLX1	-1.68642812074056	6.72555007073745	77.70846340489	1.90679602730268e-16	2.96280265696225e-15
FAM110B	FAM110B	-1.13520778879499	6.45697057236156	77.6257890186847	1.96895336840618e-16	3.04051503859517e-15
CORO6	CORO6	-1.35756416437274	4.67986964649943	77.5050452803791	2.063422262613e-16	3.17795837018679e-15
TMEM35	TMEM35	-1.12786384836863	6.03636784243542	77.4908259131733	2.07484402239322e-16	3.18998168249877e-15
TPM2	TPM2	1.1467346921428	6.80533047082652	77.448710423356	2.10904880742677e-16	3.23689128264177e-15
C1QL3	C1QL3	-2.22516379193016	4.44879728378754	77.4228707563677	2.13031574065664e-16	3.26381503378399e-15
POU4F1-AS1	POU4F1-AS1	-1.60952655027495	3.89116602476561	128.762598926101	2.15621825555168e-16	3.30061461703531e-15
MAP2	MAP2	-1.43031707837591	6.58908079980846	77.2288231494221	2.29708803373143e-16	3.51011874169231e-15
GGTA1P	GGTA1P	-1.42664448054436	4.01349361907799	120.352015294697	2.38524885950849e-16	3.63849057968714e-15
CREG2	CREG2	-2.2312925201735	5.07956881752389	77.0095311920339	2.50146234302844e-16	3.81244612923996e-15
CPLX2	CPLX2	-1.69965359140496	3.86855449642529	76.9501460852619	2.55989741942029e-16	3.89811660036311e-15
LMNB1	LMNB1	1.4137365033757	4.35650926866113	76.9109306056103	2.59923812232844e-16	3.9524240438327e-15
CHRM1	CHRM1	-1.99123308991091	4.98950721865322	76.8771267405164	2.63363879864001e-16	3.99651837435181e-15
WNT7B	WNT7B	-1.64864759047658	4.95521562471537	76.7740092803119	2.74143895968357e-16	4.142172469515e-15
CDK1	CDK1	1.45822691318804	4.29514049214112	76.7517795497346	2.76525499653162e-16	4.17096594872717e-15
EPHA10	EPHA10	-1.36233362234626	4.06664711477179	96.0680145804514	3.10186756290871e-16	4.6586489096059e-15
RIN1	RIN1	1.32466115343187	4.92443460366551	76.4408516779285	3.12109316195421e-16	4.68351026109344e-15
RAB32	RAB32	1.15226296414094	5.75710603075907	76.375788284656	3.20121021294707e-16	4.79552234207891e-15
ATRNL1	ATRNL1	-1.45973006265002	5.01982866659572	76.2562756098649	3.35381690002066e-16	5.01984191346389e-15
TOM1L1	TOM1L1	1.70270082125143	4.50333685442021	76.2233014673496	3.3971984950809e-16	5.07178007012631e-15
HLA-B	HLA-B	1.08947046028607	11.2407671044247	76.0204514156175	3.67680407972972e-16	5.47057258959446e-15
CA4	CA4	-1.38540982639552	5.25123994117072	75.8386437259537	3.947077984939e-16	5.85778457595477e-15
MARVELD3	MARVELD3	-1.47263137991263	3.96853070221249	78.3720544940908	4.15364337437526e-16	6.15392285905961e-15
MEDAG	MEDAG	2.47907293079481	4.13100118215928	75.6535349468929	4.24285895879917e-16	6.28079298740481e-15
SNAI1	SNAI1	1.47555595483735	4.23160009578335	75.5940641328658	4.34255234763953e-16	6.42294641325553e-15
MAL2	MAL2	-2.30739756798677	4.85796965429167	75.5872874100659	4.35406131641674e-16	6.4345390128867e-15
ASPM	ASPM	1.68773429142584	3.96949669546181	85.6945396242708	5.04600771568487e-16	7.4258083318899e-15
MYH7	MYH7	-1.38125569384288	4.88696413511033	75.0755779011002	5.31818409031227e-16	7.80668446824985e-15
UNC13C	UNC13C	-2.10386902672015	4.37668524538536	75.0301751289042	5.41349689089731e-16	7.92668003398138e-15
EEPD1	EEPD1	-1.08203371511434	6.36547356209094	74.8892391391592	5.72047241476183e-16	8.36219516376402e-15
FSD1L	FSD1L	-1.01145666991135	4.46201442720634	86.0158822380629	5.90252393404421e-16	8.61394979117342e-15
TMEM47	TMEM47	-1.05278393260614	7.02696086540534	74.7987136585601	5.9268459447867e-16	8.63574852291436e-15
FAM131C	FAM131C	-1.28836180155973	4.58234959429715	74.7985114325513	5.92731526962171e-16	8.63574852291436e-15
CDK5R2	CDK5R2	-1.55867922818272	5.44435109450346	74.7611847744241	6.01458762326897e-16	8.74835496041787e-15
ATP10A	ATP10A	-1.00241348331012	4.92050069475859	74.6856411942779	6.19519861106489e-16	8.98124450422947e-15
EPHB4	EPHB4	1.00719991004686	5.31030551991648	74.5614840386707	6.50399437024038e-16	9.42111647332258e-15
C15orf59	C15orf59	-1.20935533641768	7.23172275633585	74.4875288458425	6.69525892513921e-16	9.69015715779645e-15
ATP8A2	ATP8A2	-1.76077252762817	4.19959171945177	74.3874016096615	6.96327985088401e-16	1.00697529658782e-14
HSF2BP	HSF2BP	-1.09261823301175	4.33142748660897	111.946631766224	7.25433807732681e-16	1.04820101798275e-14
PCSK1N	PCSK1N	-1.13318751005333	9.16378318763376	74.2611037598418	7.31684111884213e-16	1.05462396620021e-14
CNTN3	CNTN3	-1.64568653036117	4.50437890614239	74.2224300007353	7.42868411412842e-16	1.06986480253352e-14
CTSK	CTSK	1.49254363090479	6.09799680693787	74.0268395795784	8.02128995741363e-16	1.15237007445565e-14
NECAB2	NECAB2	-1.49295343217895	5.78805321871865	73.8107836468993	8.73149463429505e-16	1.25030152332753e-14
HSD17B6	HSD17B6	-1.25980703117165	5.330784801609	73.8018222065954	8.76228456202241e-16	1.2536862164781e-14
SYT4	SYT4	-1.87783720378778	5.7418297169715	73.6987725933369	9.12431124561874e-16	1.30229481434821e-14
SLAIN1	SLAIN1	-1.13475758921103	4.89752631547237	73.6441844728624	9.32215877823572e-16	1.32945058507842e-14
TRHDE	TRHDE	-1.99792526284367	3.9216714627345	73.6245919991035	9.39421916885475e-16	1.338638043679e-14
KCNH8	KCNH8	-1.24212968202058	4.84287178096763	73.5976373435899	9.4942761211392e-16	1.35179673091151e-14
CDH9	CDH9	-1.6955456920355	3.86746978257666	73.4651769026842	1.00018124029079e-15	1.41944749786047e-14
KLF15	KLF15	-1.14299811827722	6.94983207092009	73.4255856371507	1.01587565620026e-15	1.4370663943682e-14
HMGB2	HMGB2	1.02664247154449	5.05991217725847	73.3520331315329	1.04569487266793e-15	1.47686495030224e-14
ERRFI1	ERRFI1	1.03562012193404	6.23775772669369	73.3089935797082	1.06355140060452e-15	1.50087483078868e-14
CSTA	CSTA	1.54344749246804	4.56219896275214	73.2377551930006	1.09378541931374e-15	1.54229903815864e-14
ACE	ACE	1.38684974368031	4.25590762373536	73.2234669737343	1.09995298670073e-15	1.54974887442955e-14
TTYH2	TTYH2	-1.08643770483452	5.68896151090065	73.123682344633	1.14401417820476e-15	1.60795000011186e-14
BST2	BST2	1.29494301986811	8.29198591448439	73.0113988302601	1.19572641379602e-15	1.67794210204986e-14
OTUD7A	OTUD7A	-1.10216377570337	4.31783595853691	82.2601668318004	1.22966322144249e-15	1.7241845825778e-14
TMEM45A	TMEM45A	1.10033154994414	5.97047624382433	72.8932232820845	1.25270059437933e-15	1.75368077617304e-14
TMEM132D	TMEM132D	-1.85757408002958	4.11263614857439	72.8385375666846	1.27998415363208e-15	1.78901772413951e-14
SEMA3G	SEMA3G	-1.03904403092741	4.60967769555644	72.6864011539309	1.35908133146336e-15	1.89654605864318e-14
ZNF365	ZNF365	-1.25021181961236	5.33925783361856	72.6681454697894	1.36889800859777e-15	1.90872517077908e-14
APOBEC3C	APOBEC3C	1.1627488959033	5.67660176572858	72.6636206095438	1.37134220926086e-15	1.91061326722695e-14
CDKN3	CDKN3	1.50984333210755	4.05649505283374	117.189788519213	1.41027584502089e-15	1.96173847108581e-14
LOC254559	LOC254559	-1.35887540081701	6.81738622630614	72.5752912644315	1.41994644880725e-15	1.97362421952773e-14
CACNG3	CACNG3	-2.18712977242102	4.77939756401531	72.4350835388561	1.50068991383964e-15	2.08254886143051e-14
CHRNA9	CHRNA9	2.5274029578726	4.49669786473533	72.4072986751766	1.51723231295609e-15	2.10383945800486e-14
SNAP25	SNAP25	-2.13882398493265	6.60918120100371	72.3619101099517	1.54465193830129e-15	2.13847666055345e-14
FAAH	FAAH	-1.09085505972656	5.58604781934632	72.217540387536	1.63523381151807e-15	2.26209494984035e-14
ESCO2	ESCO2	1.35469780200835	4.26326778710759	72.1776551334273	1.66119036860298e-15	2.29618955761076e-14
B3GAT2	B3GAT2	-1.55437535917351	4.94345184863842	72.150873006428	1.67885239385388e-15	2.31877430315815e-14
TMEM155	TMEM155	-2.02047526833553	4.58978522187585	72.0140729885402	1.77206563130587e-15	2.44174483646997e-14
LOC154761	LOC154761	1.54080058524641	4.6803075481552	71.7701368041452	1.95142345650215e-15	2.67625969656597e-14
C5AR1	C5AR1	1.57940413234362	5.88738117978591	71.34001858621	2.3134609949359e-15	3.16534198737248e-14
IGFBP7	IGFBP7	1.03250455421963	9.33199141767013	71.1845863020053	2.46034923178249e-15	3.36107100432204e-14
SPOCK1	SPOCK1	-1.18919358985617	7.58267760009908	71.107053964186	2.53709938138038e-15	3.46052458034661e-14
DGKK	DGKK	-1.85640419055443	3.71670735855296	115.084644507683	2.54151386841906e-15	3.46385019998296e-14
PAIP2B	PAIP2B	-1.37211186683931	5.56840846825963	70.9398787613592	2.71090431641575e-15	3.68897670448904e-14
CHST2	CHST2	1.01796019889265	6.19093833370222	70.8362590064501	2.82461095179485e-15	3.84072584578033e-14
UNC5A	UNC5A	-1.4701690685653	5.34400053915664	70.722209416543	2.95533134142196e-15	4.01224573362531e-14
LTBP2	LTBP2	1.3914484865841	4.78958461840666	70.6061544587612	3.09461540091685e-15	4.18836479782777e-14
HOXA7	HOXA7	2.04084883675628	3.84921499393174	70.5167847423001	3.2063689989768e-15	4.3329243982318e-14
CLVS1	CLVS1	-1.41117548653531	4.21179349552168	70.289074913671	3.50985882312e-15	4.73209966098648e-14
LINC00086	LINC00086	-1.15710312701263	5.15570309151074	70.2222333544045	3.60432748188538e-15	4.8520005971586e-14
RAC2	RAC2	1.21729678993052	5.62633634448627	70.1955280998689	3.64278359095261e-15	4.89624754590693e-14
TMEM196	TMEM196	-1.55308406364216	4.18407551761091	70.1605927898947	3.69371644655869e-15	4.96090177462331e-14
SLC6A17	SLC6A17	-2.0278957224805	5.26183952960988	70.0991666940581	3.78501823173428e-15	5.07963357944921e-14
ZC3H12B	ZC3H12B	-1.21889731499384	4.15194998039244	110.985158493007	3.99791771618113e-15	5.35305605893862e-14
PRKCB	PRKCB	-1.56923041810247	5.58907616476566	69.8728005273847	4.14157518203167e-15	5.53272776032539e-14
OLFM3	OLFM3	-1.98867454988999	4.27757282386091	69.8219803851575	4.22617127592477e-15	5.63714641956876e-14
RYR2	RYR2	-1.7359509195193	3.98709023516236	69.6994919054981	4.43729883987153e-15	5.90079945117058e-14
SPINK8	SPINK8	1.62708970945642	4.33736824581497	69.676451327594	4.4781855776245e-15	5.94650354667016e-14
SYN1	SYN1	-1.50005909521595	3.91222065602154	70.5614727727113	4.55847199451995e-15	6.04359596429282e-14
C2orf82	C2orf82	-1.69978468964562	5.22508913083575	69.537966828409	4.73206324193808e-15	6.26900018453884e-14
VWF	VWF	1.09011888895265	6.5141618128021	69.5059950776619	4.79270870446426e-15	6.34454724041881e-14
NEIL3	NEIL3	1.50822570617867	4.03483010549531	85.5347532101727	4.95100960412934e-15	6.54915813823207e-14
RCAN1	RCAN1	1.49083110421345	5.36513719660071	69.4098074405387	4.97992870038055e-15	6.58244421806711e-14
C9orf64	C9orf64	1.01850908786167	5.10588005126173	69.4009060675212	4.99762284652511e-15	6.60085422992055e-14
SYN2	SYN2	-2.17969249519131	6.07742143649572	69.397084459712	5.00523887279726e-15	6.6059353707468e-14
MAD2L1	MAD2L1	1.18296011750295	6.02403523585029	69.3804972876841	5.03843105895664e-15	6.64473898949082e-14
MAPT-AS1	MAPT-AS1	-1.27327317378341	4.50567005103471	69.2857812696157	5.23226217207013e-15	6.87450218065016e-14
GRB14	GRB14	1.46026457542852	4.13681035914237	69.2625339376213	5.28097488290817e-15	6.92249275774426e-14
LOC100506384	LOC100506384	-1.45799843306937	3.93908508029361	88.4060553291642	5.37937423883692e-15	7.03614121523095e-14
APOBR	APOBR	1.03304964528843	4.62012362616791	69.1866271419002	5.44323783168992e-15	7.11436461417072e-14
MYH15	MYH15	-1.35646886393868	4.01377112683251	143.331639206083	5.87939430432725e-15	7.65019628596465e-14
TDH	TDH	-1.43430171565604	3.94900164395734	102.259438253245	6.17161900332148e-15	8.00323318489314e-14
FGF13	FGF13	-1.3628865920088	4.03593746601871	68.8710488531276	6.17354439777231e-15	8.00323318489314e-14
OLFML1	OLFML1	1.66022583596376	4.28135987520236	68.7215742547739	6.55318466771913e-15	8.46408752182116e-14
HS3ST3B1	HS3ST3B1	1.89274024023993	3.88166130745377	68.6913062136476	6.63288120839094e-15	8.56071494399617e-14
KCNC1	KCNC1	-1.19264765029226	4.62066471483012	68.6807623933782	6.66087226589701e-15	8.59051568832796e-14
CDH8	CDH8	-1.55900335102758	4.22287783368633	68.6700896864103	6.68932677824916e-15	8.6208698854686e-14
HOXC9	HOXC9	2.01817043614619	3.89209128019208	68.6670000357777	6.69758695016132e-15	8.62517314294471e-14
KCNN4	KCNN4	2.09789749983335	4.310402493741	68.6542773482951	6.73170952364996e-15	8.66275130844441e-14
TOX	TOX	-1.09137121451646	5.70912354981141	68.6474557998227	6.7500772203001e-15	8.68001492591342e-14
AQP9	AQP9	2.52524773500921	4.55854957205568	68.5640798746613	6.97870097524393e-15	8.94120555505119e-14
LINGO1	LINGO1	-1.18518299561158	7.4905499790653	68.3844759159726	7.49807240844045e-15	9.5716471305707e-14
ASPDH	ASPDH	-1.26099576974815	4.14661939942053	68.36726930919	7.54983154012643e-15	9.63070577902445e-14
FRMPD1	FRMPD1	-1.33653717904062	4.02717277950489	119.143813463201	7.58689350794329e-15	9.67094418281615e-14
CA11	CA11	-1.45801654219233	7.81670155278399	68.3216159877597	7.68891385885931e-15	9.79386578519092e-14
KCTD16	KCTD16	-1.39484528681406	3.9809425119633	82.0789668480711	7.98766818384476e-15	1.01522741304023e-13
TCEA3	TCEA3	1.47674805138028	5.13478109796423	68.1160741537938	8.34780432110464e-15	1.0586972962084e-13
CAMK2N2	CAMK2N2	-1.03050262312446	6.15318990221332	67.9875650343728	8.78839346037855e-15	1.11376841778782e-13
PDCD1LG2	PDCD1LG2	1.22479622913063	4.26483529860467	67.9081968425356	9.07214248914376e-15	1.14723983699295e-13
OCIAD1	OCIAD1	-1.13272594585731	4.23028233804277	77.7062567741324	9.28338959025117e-15	1.17208983742898e-13
SPP1	SPP1	1.75196249224562	7.37797434555179	67.849285600328	9.28871332338024e-15	1.17208983742898e-13
FRMPD4	FRMPD4	-1.86885623782632	4.04525374149692	67.8358246152914	9.33892612814429e-15	1.17757811689198e-13
HMGA2	HMGA2	2.06450340895236	3.73650474695869	67.7716531724584	9.58208988977395e-15	1.20563739768893e-13
SLAMF8	SLAMF8	1.48046815169721	4.51009559333436	67.765417169513	9.60605757576504e-15	1.20728627946238e-13
ZNF367	ZNF367	1.06992144412434	4.76655572291538	67.7354750021103	9.72198301885045e-15	1.21973655240796e-13
BATF	BATF	1.46623542318084	4.21411446615639	67.5571543799848	1.04421936868585e-14	1.30449272095202e-13
VAMP8	VAMP8	1.05581550238181	7.14560539460905	67.4973304949752	1.06956762734788e-14	1.33425706793782e-13
SREBF2	SREBF2	-1.02739392735383	4.36504211694968	129.733962745583	1.13593790824147e-14	1.41604436114852e-13
MTRNR2L1	MTRNR2L1	-1.01346603836555	9.65729039909493	67.3405344324834	1.13898834463712e-14	1.41883786186601e-13
FAM107A	FAM107A	-1.22571228136053	5.63593384206805	67.3003683834449	1.15749135523753e-14	1.44086299596934e-13
TCEAL2	TCEAL2	-1.14741792535864	8.51580749947887	67.2489104295097	1.18163970949806e-14	1.46987928945156e-13
TMEM246	TMEM246	-1.10507572662275	5.68100055550795	67.2285982997473	1.1913111076571e-14	1.48064620264868e-13
SLC1A1	SLC1A1	-1.15483081555552	5.75123509868782	67.1599553236527	1.22458924853724e-14	1.51791907773071e-13
GJA4	GJA4	1.03845657394006	4.84001294499905	67.0650593942598	1.2721442526177e-14	1.57352662777914e-13
RPL39L	RPL39L	1.39326417793372	5.09269834018039	67.0105850096207	1.30027970879716e-14	1.60719340310916e-13
PBK	PBK	1.38769936686684	4.1065244427765	68.5663522896488	1.34563547586923e-14	1.66091218208169e-13
ADAM11	ADAM11	-1.39899714378297	4.90379611775731	66.7869389650212	1.42252207414084e-14	1.75334348758555e-13
IL7R	IL7R	1.82715067234065	4.22522138801765	66.6057470456539	1.53001253184915e-14	1.88186172952421e-13
MYT1	MYT1	-1.37862289952381	5.41335916971409	66.4017490956909	1.66087005859583e-14	2.03852027430036e-13
HOXC10	HOXC10	2.53768226378855	4.55936678391229	66.3497115574704	1.69602030913617e-14	2.07898411222471e-13
CABP1	CABP1	-1.83679649570766	4.15670026843683	66.3105497542924	1.72296712177793e-14	2.10882994018169e-13
E2F2	E2F2	1.56288977070028	4.21167879444799	66.2955879431382	1.73337578493292e-14	2.12008914044098e-13
LOC100127983	LOC100127983	1.04537215208197	4.4658669205955	73.7531756844316	1.77243238970705e-14	2.16483780448749e-13
KIAA1045	KIAA1045	-1.84448014788214	5.13574617373256	66.1158088090317	1.8635164383848e-14	2.27133884670169e-13
NEFM	NEFM	-2.08794605304481	4.84365174385257	66.1076987705943	1.86961415591063e-14	2.27718744340831e-13
ACTA2	ACTA2	1.15506618971618	4.49872861135649	66.0888632928716	1.88385377351739e-14	2.29293785336384e-13
GABRB1	GABRB1	-1.23244064347434	4.67956937399949	66.086195942747	1.88587910988113e-14	2.29381007348276e-13
TMEM100	TMEM100	-1.3480574195644	3.99763620267835	76.8946098763402	1.92563648309661e-14	2.33733581292365e-13
PRRX2	PRRX2	2.11836108472928	3.79191669604638	66.0343759773163	1.92566492489402e-14	2.33733581292365e-13
CCDC8	CCDC8	1.63822976485554	4.4751993813676	66.0194219294752	1.93730277498321e-14	2.34983430706787e-13
CHIC2	CHIC2	1.17102457411574	6.092449127954	65.8067738150049	2.11068048777472e-14	2.55130323511914e-13
PXDN	PXDN	1.03227642392153	6.62509747884248	65.799640370461	2.11676035773698e-14	2.55688895865307e-13
NEURL	NEURL	-1.64138795549011	4.73978071566639	65.7268523801282	2.17981640135318e-14	2.63124256656455e-13
S100A9	S100A9	1.9724164492785	7.63557311644583	65.7086485556832	2.19588024042191e-14	2.64698713713032e-13
FLJ22184	FLJ22184	-1.17697249945595	5.11756572813749	65.6963776363445	2.20677592433161e-14	2.65829289524125e-13
RPS2P32	RPS2P32	1.40671332523137	4.06906896151928	81.3598195737949	2.38143725528782e-14	2.86082596116721e-13
CNTNAP2	CNTNAP2	-1.52540699446703	5.27724333981316	65.4506770451446	2.43678898414251e-14	2.92531510445657e-13
IRF1	IRF1	1.05832745522604	5.57998403529104	65.3765852874258	2.51078560934138e-14	3.01002321305926e-13
AMER2	AMER2	-1.41976994755675	3.93764520939531	137.231305986048	2.57505579068677e-14	3.08285538547589e-13
TNFRSF4	TNFRSF4	1.29731441416173	4.15658068956805	69.6339642040957	2.57789924803692e-14	3.08415290923844e-13
MTRNR2L8	MTRNR2L8	-1.1096786766656	10.5498849825855	65.2737447229285	2.61726477729386e-14	3.1291132163458e-13
INA	INA	-1.77789371411213	6.83541233480342	65.2581355625718	2.63381955470117e-14	3.14675905489076e-13
AKR1C1	AKR1C1	-1.47505770865129	4.48946595795607	65.2475372832145	2.64512002849187e-14	3.1581075435543e-13
MT1L	MT1L	1.47141516733556	5.03383418162583	65.2146628745182	2.68048450895257e-14	3.19815193930645e-13
ITGA11	ITGA11	1.31289247755469	4.28809547992655	65.1639466840056	2.7359796241524e-14	3.25771160818744e-13
NRGN	NRGN	-2.0135693387978	6.01218806774567	65.1331107513071	2.77028603432247e-14	3.29408435031004e-13
ANXA3	ANXA3	-1.21767365857101	4.14090612797568	65.0136013973076	2.90739447973401e-14	3.45009499297888e-13
VWC2L	VWC2L	-1.53708658466234	3.98831022487551	65.0044850109069	2.91813008348893e-14	3.46049160847838e-13
LZTS1	LZTS1	1.32387441589288	5.72784495147218	64.9824879010809	2.94419910708037e-14	3.48904514873547e-13
FCER1G	FCER1G	1.18081475056867	8.59085117955262	64.6746629651273	3.33463872204235e-14	3.93577191119436e-13
IFITM2	IFITM2	1.09497867061502	7.75737608606519	64.6614792786908	3.35248057024838e-14	3.95416735900023e-13
SRRM3	SRRM3	-1.28043376805283	5.20500638768655	64.6110258214556	3.42165425490543e-14	4.02762485733563e-13
STXBP5L	STXBP5L	-1.43450997078883	4.30894260137738	64.6040097108233	3.4313869369848e-14	4.03637039225051e-13
ARHGDIG	ARHGDIG	-1.57628675567961	6.59019971406502	64.4684920862114	3.62495020837215e-14	4.25549245158331e-13
LRRC25	LRRC25	1.14206799703348	5.01702221361652	64.4541297961789	3.64609899685211e-14	4.27745496103259e-13
STYK1	STYK1	-1.70592873700014	3.8273038463758	64.4037080597059	3.72133611428348e-14	4.36279987124057e-13
SLC2A13	SLC2A13	-1.18192003873711	5.51397257919107	64.3382128683803	3.82140771919489e-14	4.47413581124442e-13
MARCO	MARCO	2.5346892864805	4.71230765440068	64.287724914145	3.90039798697658e-14	4.56356979424155e-13
S100A10	S100A10	1.31001229528184	9.12441819528623	64.2794516184123	3.91349796858423e-14	4.57584248801707e-13
LRFN5	LRFN5	-1.4616894437087	4.44806473937359	64.2554167022188	3.95180718118324e-14	4.61755496430658e-13
MT2A	MT2A	1.24690449660576	11.6179350904941	64.1348697569722	4.14972777819147e-14	4.83592279044959e-13
TCEAL5	TCEAL5	-1.00067749778417	6.85945050349814	64.1320634821651	4.15445244047372e-14	4.83671179153266e-13
ULBP1	ULBP1	1.58683495327823	3.93953549546228	75.8989212980276	4.22114591321162e-14	4.90935795758859e-13
ATCAY	ATCAY	-1.42790940912489	7.43116358707187	64.0271679579609	4.33500083222161e-14	5.03509341195151e-13
DEGS2	DEGS2	-1.29207670721885	4.02481078522055	119.722392618464	4.97005418898811e-14	5.74226366317697e-13
PTTG1	PTTG1	1.49951148531911	3.99092951561908	108.831835901518	5.10679035683977e-14	5.89635800950795e-13
RAB3A	RAB3A	-1.65586677892208	7.18441917848808	63.5114873229279	5.3445553144492e-14	6.1587127545267e-13
MSX2	MSX2	-1.62541007462591	4.29708993424312	63.4654601023838	5.44545980579268e-14	6.25852944368054e-13
KIF15	KIF15	1.25482399191383	4.75586164565596	63.3920013900122	5.61049675393164e-14	6.43554820720942e-13
LRRN1	LRRN1	-1.16734563102333	7.52342276119154	63.3873469232757	5.62112210165447e-14	6.44351910240013e-13
TMEM158	TMEM158	1.31287458800292	6.54176331622875	63.3739473547556	5.65182443616947e-14	6.47024996033588e-13
F13A1	F13A1	2.09710470119907	7.05160406054865	63.3475253463732	5.71286133405084e-14	6.52905564754518e-13
BCRP2	BCRP2	-1.26493810920139	4.04754624435739	150.405063273563	5.71436718396434e-14	6.52905564754518e-13
HIST1H2BH	HIST1H2BH	1.80788367776682	3.81293738304034	81.8142366204391	5.82616038393729e-14	6.64811933914511e-13
KIF11	KIF11	1.14021015220166	4.98392666762962	63.2033765758084	6.05775410350816e-14	6.90788914588078e-13
RASGRF2	RASGRF2	-1.41490219415	4.79902106588211	63.1694179124742	6.14201461434541e-14	6.99033052893715e-13
PRR18	PRR18	-1.42794725291821	5.59041794878635	63.1506902070131	6.188987611441e-14	7.03922036766557e-13
ST6GALNAC1	ST6GALNAC1	-1.30981265249562	4.00636596263067	147.692940744962	6.25159184249041e-14	7.10120869885479e-13
MPZ	MPZ	2.56121002347778	5.21429288832475	63.0729591012025	6.38785725350281e-14	7.24660026421642e-13
FAM84B	FAM84B	-1.1982755990094	6.78074876411453	63.0625507487434	6.41497103113443e-14	7.27265182811727e-13
IL1R1	IL1R1	1.43876270286221	5.21249551748384	63.0190707049649	6.52949730964446e-14	7.38338705458957e-13
RBM11	RBM11	-1.31063938436188	4.00731506937373	69.3571203791183	6.76460730279823e-14	7.6393860951124e-13
FOXD2-AS1	FOXD2-AS1	1.51363937814232	3.97299140583948	76.1186506437427	7.2524105471154e-14	8.15872911805466e-13
C11orf82	C11orf82	1.20201902898577	4.24085891774088	75.3384915220173	7.28788550783011e-14	8.18812623690631e-13
NEGR1	NEGR1	-1.35416443809773	5.55373344023426	62.7265009898253	7.35564026785345e-14	8.25895624437331e-13
SAMD12	SAMD12	-1.17118227011503	4.18706010220946	62.6652611959707	7.54149024714663e-14	8.45138744000889e-13
RHOD	RHOD	1.8897507409542	4.11999565198468	62.588738049204	7.78039219551469e-14	8.7135421093154e-13
PRICKLE3	PRICKLE3	1.30661695047265	4.12596023979701	118.121540574586	7.84925885348144e-14	8.78419742271081e-13
LOC643669	LOC643669	2.03635432972174	4.6161174591394	62.5657922375248	7.85350451382886e-14	8.78419742271081e-13
THBS4	THBS4	1.73510002636411	6.66396014961344	62.3856346345882	8.45214757214382e-14	9.43571913993406e-13
FRZB	FRZB	1.3668198522225	5.98323701150589	62.277431512279	8.83360149293432e-14	9.8552853829828e-13
CHD5	CHD5	-1.73729131918239	4.96522504190458	62.2317935067725	8.9996529020383e-14	1.00341549881696e-12
STXBP1	STXBP1	-1.30320013239106	4.09070587235764	62.2170178206614	9.05408509374507e-14	1.00884265377031e-12
STK32B	STK32B	1.443382861963	5.09850166482918	62.0951649525834	9.51582676064748e-14	1.05894536910393e-12
KCND2	KCND2	-1.36544057168494	6.01246834928586	61.9493875924085	1.00995385738751e-13	1.12247693458661e-12
SERPINI1	SERPINI1	-1.62187549689287	4.44825930929029	61.910789378551	1.02600490502314e-13	1.13959366098482e-12
LOC100505875	LOC100505875	-1.66194800134638	6.30890295442023	61.8456706466637	1.05366976184168e-13	1.16883986808855e-12
NID1	NID1	1.16874118010064	6.82384735577078	61.6434015832095	1.14449192873549e-13	1.26558422933419e-12
GPR22	GPR22	-1.73279967051518	3.9729582644148	61.6173043640667	1.15677127118525e-13	1.27674622607456e-12
OR51E1	OR51E1	1.76409058451879	3.82225466814493	97.7337401551893	1.17274737684192e-13	1.29356471201437e-12
PITX1	PITX1	2.09041502611494	4.10360413241849	61.578631386161	1.17521253380807e-13	1.29546855849396e-12
PLCH2	PLCH2	-1.23877980974174	4.89694337543514	61.5451021110462	1.19144079230356e-13	1.31253191494057e-12
APLN	APLN	1.11542716481923	7.4702812855269	61.4519325056829	1.23773147179068e-13	1.36267082324593e-12
AHR	AHR	1.19130319672771	5.59181658286249	61.3779056371378	1.27580103205644e-13	1.40370148705921e-12
FBLN5	FBLN5	1.29121827113075	6.19993156005433	61.3126686778817	1.31032798820385e-13	1.43988204697486e-12
MMP7	MMP7	2.72523854921798	4.98418799577417	61.2449345042177	1.34717414723614e-13	1.47851729985021e-12
SYNGR3	SYNGR3	-1.59725519770548	5.64281295168147	61.1866474125368	1.37971668335119e-13	1.51233860594724e-12
UBE2QL1	UBE2QL1	-1.39738886052182	4.95662743817656	61.0800137686005	1.44131765815079e-13	1.57788723263017e-12
CEBPD	CEBPD	1.19171961031094	8.00342423243681	61.0485329651403	1.46002860046491e-13	1.59737336331763e-12
GJB2	GJB2	1.94518610156057	4.98421988540702	60.997412650423	1.49093576194473e-13	1.63017037427357e-12
GLIPR1	GLIPR1	1.07078543931448	5.83351363154236	60.9922749185405	1.49407827336914e-13	1.63258789883672e-12
FLNA	FLNA	1.32689140057027	4.10118056809207	100.123576653166	1.51879205179666e-13	1.65855877207726e-12
LOC151009	LOC151009	-1.74788744742019	4.32080178410477	60.8539272798342	1.58125760254989e-13	1.72355111939626e-12
COL5A1	COL5A1	1.9420341868546	3.7186997006332	112.253847219822	1.66114301774622e-13	1.80613236178896e-12
LINC00599	LINC00599	-1.43611747975828	5.28103650487281	60.6889988406102	1.69191737660532e-13	1.83845231616624e-12
AREG	AREG	2.58336317980981	4.05242229709856	60.5097161919045	1.82108910455822e-13	1.96904557283109e-12
SERPING1	SERPING1	1.624345599058	3.88864051420819	90.68981507297	1.87273177317123e-13	2.02363562197116e-12
SPRY1	SPRY1	1.57871594709952	3.91539198790278	114.696700376744	1.90058480894799e-13	2.05120381443543e-12
PHYHIP	PHYHIP	-1.5611165174591	3.80926387839157	62.1161714008956	1.91034493414534e-13	2.0604686560471e-12
ANGPTL4	ANGPTL4	1.71996671966225	4.48812738308096	60.3252577459545	1.96438290776149e-13	2.11614869233778e-12
HCN1	HCN1	-1.86705592919641	3.98357006977108	60.3191945374418	1.96928134574266e-13	2.12012249059162e-12
NPTXR	NPTXR	-1.25285117940866	7.08650618352524	60.1215725174927	2.13586605999034e-13	2.29102352713896e-12
CA9	CA9	2.11314859737263	5.4068916876234	60.0079747428973	2.23798256742997e-13	2.3932349273548e-12
EXOC3L1	EXOC3L1	1.21992969561048	4.18080601714513	114.448140708079	2.26289934426764e-13	2.41840468335237e-12
BARX1	BARX1	2.15368511207666	3.85675288051407	59.8573291188648	2.38103845731088e-13	2.53384705775882e-12
CAMKV	CAMKV	-1.71204898879034	6.02630384800823	59.8407013189328	2.3973832896281e-13	2.54969277410872e-12
LOC284454	LOC284454	1.06290876993174	5.18534188308986	59.8039207300873	2.43394102668859e-13	2.58543541665278e-12
DOK2	DOK2	1.21747555252565	4.17742637673941	61.8645590289907	2.46962118821032e-13	2.62016044586939e-12
KCNV1	KCNV1	-1.98638114385188	4.02931394237803	59.5931283514844	2.65456902304942e-13	2.80788360090448e-12
CD300E	CD300E	1.93102624516816	3.93691432270822	59.588473968844	2.65966175265632e-13	2.81157367544073e-12
FAM159B	FAM159B	-1.64592048638011	3.749242372379	70.5360614524545	2.79288426571667e-13	2.94707299971199e-12
KIF5A	KIF5A	-1.66495099064746	8.38409572944657	59.4536742276227	2.81151017773223e-13	2.96389277439413e-12
SHROOM3	SHROOM3	1.31074167028563	4.21294002096707	59.2134429452223	3.10413404096819e-13	3.25980571216594e-12
RTN4RL1	RTN4RL1	-1.70566794570802	4.2563834896505	59.1563067148728	3.17813945385533e-13	3.33153410333268e-12
TFPI	TFPI	1.39321234765097	5.29037326978211	59.1199476739985	3.2261570973719e-13	3.3778288796677e-12
RLTPR	RLTPR	-1.28329882367977	4.06593135037849	58.9466017304113	3.46534225320369e-13	3.61745406026808e-12
CYR61	CYR61	1.53687547176919	8.05469970533082	58.9327345921291	3.48523197688345e-13	3.6360512415974e-12
CD300LG	CD300LG	-1.63258182640027	3.75229244833811	92.6198431193152	3.54764150673641e-13	3.69895970782683e-12
VSTM2L	VSTM2L	-1.48361647166274	5.80192335537658	58.8348490361146	3.62894305178233e-13	3.7792326125127e-12
LOXL4	LOXL4	1.61440467107082	3.8787833163626	63.5625455375913	3.64371297140063e-13	3.79236088181348e-12
AK5	AK5	-1.412362563851	3.89633872919079	58.5874672433544	4.01935209300779e-13	4.17212343933665e-12
HOXA2	HOXA2	2.12113124211668	4.08779965172157	58.57395429621	4.04185870559211e-13	4.19181405520194e-12
SLC6A7	SLC6A7	-2.00639834516768	4.17727003282929	58.5037291046847	4.16088568642385e-13	4.30761036183998e-12
MAST3	MAST3	-1.02614578129877	5.94919963579973	58.4937476256071	4.17808816109661e-13	4.32286606844984e-12
LOC389332	LOC389332	-1.49896708758738	3.82730044638522	82.4320062757478	4.26430210506696e-13	4.40426770745484e-12
FTL	FTL	1.02814995447479	13.3768926012787	58.3641099614039	4.40813613526739e-13	4.54746333389238e-12
DIRAS2	DIRAS2	-1.41360756699233	6.19075311833012	58.3237244807271	4.4823797050609e-13	4.61861664259861e-12
PDLIM3	PDLIM3	1.07198711196808	4.75429407343204	58.2314025190179	4.65687328863969e-13	4.79277851614726e-12
SAA2	SAA2	3.08979163911173	4.53052443685184	58.2226135345073	4.67383796343089e-13	4.8074153747097e-12
AMOT	AMOT	-1.23142849125929	4.03743544525263	94.4850291237987	4.70906514199481e-13	4.8408084893691e-12
GALNT9	GALNT9	-1.51455527573151	4.44397741053605	58.1997616900962	4.71823930092622e-13	4.84739626186013e-12
CBLN2	CBLN2	-1.78225152492213	4.73517998418289	58.1627724140715	4.79101311337662e-13	4.91927866655841e-12
LY86-AS1	LY86-AS1	-1.69606744784925	3.79015691195368	58.1485637514785	4.81926763458435e-13	4.93960841119064e-12
KHDRBS2	KHDRBS2	-1.42067469382364	4.08764355117044	58.0929319811163	4.93152010091717e-13	5.04286772513274e-12
RIMS3	RIMS3	-1.45455673729159	5.96133806341746	58.0746546641155	4.96897212497616e-13	5.07228738698062e-12
PDIA5	PDIA5	1.41421854285342	3.99935285689065	136.361655653752	4.97862986537329e-13	5.07918775613491e-12
LINC00475	LINC00475	2.01225988034376	3.76564458563663	57.9647533154026	5.20029708974733e-13	5.29608408436964e-12
SLC47A1	SLC47A1	1.06236128061018	4.34607441792035	59.5478682718146	5.24245438259394e-13	5.33591741949617e-12
SOD2	SOD2	1.62054193395106	8.76381135801523	57.8630139318987	5.42411448584749e-13	5.51761199033366e-12
PCOLCE2	PCOLCE2	1.40477041226336	4.85753891059532	57.8351294223616	5.48713682887151e-13	5.57848301621989e-12
CALY	CALY	-1.94705107642006	5.95162871006336	57.7979897441186	5.57222525201426e-13	5.66170388359733e-12
ZC3H12A	ZC3H12A	1.1765879516326	4.47488932371931	57.7816440646614	5.61009429924236e-13	5.69687849263157e-12
SNCA	SNCA	-1.29165955628555	4.01746813697115	57.7368547428233	5.71519572847514e-13	5.796888630381e-12
COL22A1	COL22A1	1.635991024098	5.13361729652971	57.7324416215429	5.72565830312176e-13	5.80414187847398e-12
DCN	DCN	1.56002059513598	5.32769306169407	57.5865888270148	6.0825311964332e-13	6.14454649743901e-12
HIST1H2AE	HIST1H2AE	1.06849968878075	4.33231946848708	57.7800545728264	6.08600029643072e-13	6.14454649743901e-12
C1orf115	C1orf115	-1.49106714070418	5.75931608844334	57.5586972992656	6.15328983897e-13	6.20890679376092e-12
GPR61	GPR61	-1.46736082461787	3.84463098485702	98.472690535608	6.38509012377483e-13	6.43169394249433e-12
TTC9B	TTC9B	-1.37701523128445	5.76628751685943	57.4328107689749	6.48312701584513e-13	6.52669541681319e-12
PART1	PART1	-1.60984100171518	4.04045897229222	57.3988592834463	6.57509815501973e-13	6.61168934957147e-12
CEND1	CEND1	-1.02855425312966	7.320951169594	57.3704764799169	6.65299329875072e-13	6.68618196944977e-12
FCGR2C	FCGR2C	1.69047663888561	3.82167421968895	62.0827574762208	7.06675639792188e-13	7.07765939350725e-12
GINS4	GINS4	1.07554251738212	4.31890762208627	121.627069662792	7.17566914671431e-13	7.18263581578879e-12
COPZ2	COPZ2	1.00553934461855	6.07916250908451	57.1763560082947	7.21128995066915e-13	7.21417117382295e-12
B3GNT5	B3GNT5	1.03928518473392	5.17594553819962	57.166312248445	7.2414290909827e-13	7.24018982759006e-12
STX1A	STX1A	-1.64773039617532	4.03518866086084	57.1148115817004	7.39797870236738e-13	7.38407589501099e-12
CYBA	CYBA	1.00113047860211	8.08241606683136	57.0718796434194	7.53108704968953e-13	7.50838240727579e-12
KCNK12	KCNK12	-1.30330175826039	4.29385395370259	57.0651055228083	7.55230938098792e-13	7.52526017740622e-12
STAB1	STAB1	1.08388658800067	6.85885431421444	57.0368312699799	7.64154163300529e-13	7.60120886502177e-12
TNFRSF10D	TNFRSF10D	1.06147153476131	4.33249377303619	58.8789828959092	7.80202411597229e-13	7.75204516330194e-12
SLC16A10	SLC16A10	1.58035296527369	4.15645732998095	56.9116518266034	8.04955316451948e-13	7.98893082188748e-12
ASPH	ASPH	-1.43314877958966	3.86374877868796	60.7985413359732	8.06455106820038e-13	7.99928616708251e-12
C2CD4C	C2CD4C	-1.06585463826302	4.62646506681513	56.8360851787893	8.30641940554496e-13	8.22988201927566e-12
CLTA	CLTA	-1.25628032285012	4.35127469014648	56.7541835114356	8.59416460542038e-13	8.50055999092567e-12
CLEC9A	CLEC9A	-1.21870077106728	4.18670883837266	56.7158292928185	8.73234993891868e-13	8.63236871852384e-12
SULT4A1	SULT4A1	-1.92110792759731	6.29895344610567	56.7104311507154	8.7519778044838e-13	8.6468948691763e-12
CCK	CCK	-1.92777911932854	4.00811155379734	56.6948403683384	8.8089166886756e-13	8.69824691844605e-12
CMYA5	CMYA5	1.4365431194056	4.18620846709706	56.667889836669	8.90822478442107e-13	8.78640719170221e-12
DPT	DPT	4.11974912426044	4.672320261143	56.617621508355	9.0964819368508e-13	8.95815773789365e-12
SPTBN2	SPTBN2	-1.15017305152514	6.01488922520151	56.6173024047509	9.09768972068848e-13	8.95815773789365e-12
CYTIP	CYTIP	1.14840711912363	4.62253788535274	56.5778265878799	9.2483571190907e-13	9.10140119181935e-12
FAM46B	FAM46B	1.4587039178819	4.16107958411233	56.5352950411667	9.41350481188618e-13	9.24834634741755e-12
SYT1	SYT1	-1.55945665175722	3.78101873980009	57.3249092292527	9.47331733568894e-13	9.29668717483874e-12
CDK5R1	CDK5R1	-1.14445672544684	6.82748480475769	56.5147596831441	9.49430389480942e-13	9.31206851507134e-12
GJD2	GJD2	-1.46660552527046	3.84982562571938	56.4840656488918	9.61637947409375e-13	9.42652589722826e-12
LIF	LIF	1.91335173829736	3.6840539522164	64.603501522815	9.70336639774087e-13	9.50647863908352e-12
PSD2	PSD2	-1.19244585217234	7.34626226404394	56.4007537985491	9.95576458312471e-13	9.72657111752657e-12
MYBPH	MYBPH	2.48322817178969	4.68353659304756	56.3992466105642	9.96201435130215e-13	9.72725490447202e-12
MSMP	MSMP	1.44711807614793	5.56183663631004	56.3294839390937	1.02556668329237e-12	9.9924067048568e-12
PAH	PAH	-1.41585903050456	3.86782222509955	73.517208752634	1.02860152173284e-12	1.00157215952286e-11
HSPA7	HSPA7	1.78077313543107	4.94443558254333	56.2874847672062	1.04366480401095e-12	1.01567534813436e-11
B3GNT7	B3GNT7	1.34076928472706	4.41331275030295	56.2748537326586	1.04917046243312e-12	1.02046674223448e-11
PNMA6C	PNMA6C	-1.04495797805772	4.5357096684079	56.0955608847455	1.1305556353264e-12	1.09658265746352e-11
OAS2	OAS2	1.27851547321285	5.33332563058064	56.0303664970621	1.16170258108906e-12	1.12492602976508e-11
BASP1	BASP1	-1.06243814100776	5.46982935357792	55.9946962255217	1.17910902865431e-12	1.14052118903003e-11
EPB49	EPB49	-1.51112784210569	3.86442922813056	55.8979225073807	1.22766926170605e-12	1.18487660517191e-11
ANO3	ANO3	-1.54511433478897	4.01145006333021	55.8578878083317	1.24834351459778e-12	1.20350477339688e-11
CPNE9	CPNE9	-1.59174153805818	4.07819134146849	55.8091046129875	1.27401077587206e-12	1.22757486908794e-11
RASEF	RASEF	1.72946585580096	3.82143308517068	55.8015134134622	1.27805246269869e-12	1.23079261064395e-11
TNFRSF11B	TNFRSF11B	1.56975879420904	4.45549280896509	55.7265445725798	1.31866824110247e-12	1.26851252809017e-11
KIF5C	KIF5C	-1.03345718371463	7.99523317129548	55.7175039737106	1.32365330362828e-12	1.2726095146842e-11
GPIHBP1	GPIHBP1	-1.30394971425027	5.16990708107039	55.7005018123581	1.33307997570405e-12	1.28026809502273e-11
MYOD1	MYOD1	-1.64506753777312	3.71916754527486	81.8586322588932	1.36540001294234e-12	1.31058959621251e-11
CAV1	CAV1	1.33256842848937	4.05499913315029	55.6234652357597	1.37664772343535e-12	1.3202760738872e-11
MAN1C1	MAN1C1	1.09103717058793	6.74296359123359	55.6099212042812	1.38445461888045e-12	1.32669962302447e-11
ACTL6B	ACTL6B	-1.4640416981873	5.99870180404782	55.5815781975668	1.40093654989031e-12	1.34102757563776e-11
CDCP1	CDCP1	1.45396221127183	4.15855814023226	55.4709031578746	1.4672133370833e-12	1.40064532456749e-11
TREM1	TREM1	1.93734638648131	3.81451108384513	55.4363601010477	1.48853983717687e-12	1.41868611887977e-11
SYNPR	SYNPR	-1.58784994166765	3.77595985344487	55.4105792325809	1.5046601468586e-12	1.43249203661003e-11
SERPINF1	SERPINF1	1.28148216111084	6.87472451498184	55.3426684029288	1.54797134586031e-12	1.47212662934854e-11
APCDD1L	APCDD1L	2.69793452664422	3.8880309477402	55.3402725258423	1.54952210586107e-12	1.4728022749147e-11
COL5A3	COL5A3	1.18471482572013	6.65612802321252	55.2750928024845	1.5923169022732e-12	1.5110199429422e-11
CLEC2L	CLEC2L	-1.72221923438914	4.62667453709973	55.2624772214243	1.60073653867521e-12	1.51782295086165e-11
PACSIN1	PACSIN1	-1.63621118684061	3.72548156719871	64.5199244155461	1.61602438909126e-12	1.53103024149203e-11
IL6	IL6	2.43433173118432	4.91061934903415	55.2000071348194	1.64309538474138e-12	1.5549963719418e-11
FAM64A	FAM64A	1.51035991783952	3.91110428369703	79.3023219281538	1.67998531169741e-12	1.58819323398708e-11
NTN4	NTN4	-1.04642724487041	5.4028471549867	55.1441915432546	1.68189750260817e-12	1.58914380206002e-11
CRABP1	CRABP1	2.52624772926099	5.48255260735997	55.1071592881172	1.70815040332576e-12	1.61134295581758e-11
TBX15	TBX15	1.08345755588483	4.58039997013908	55.0443220400085	1.75364608295962e-12	1.65248144602329e-11
FAM201A	FAM201A	-1.21145375857258	4.09387173112434	55.0201060670579	1.77150351148555e-12	1.66841171659362e-11
FSTL4	FSTL4	-1.4604354542418	3.96122934566226	54.9886003836776	1.79501133977816e-12	1.68964359571922e-11
SAMD9L	SAMD9L	1.01588985997713	5.50888689388562	54.7288469436518	2.00121427819596e-12	1.87769179089618e-11
WDR11-AS1	WDR11-AS1	-1.04310748763362	4.2070700661564	54.6547223303495	2.06432616996669e-12	1.93587184489065e-11
MALL	MALL	1.38352824330046	4.14109705719783	54.5629431969482	2.14525857724242e-12	2.00961769552795e-11
SOX8	SOX8	-1.44347077705096	9.40610353378969	54.5181782450451	2.18588660993644e-12	2.04221932901684e-11
BEND3P3	BEND3P3	-1.08060470526615	4.16053826042203	110.127397020126	2.21116153472221e-12	2.0647324570632e-11
LSP1	LSP1	1.50222024751704	3.90771766103402	92.4336505161849	2.22636881759977e-12	2.07671986514482e-11
LOC375295	LOC375295	1.5528447764391	4.6474944295375	54.3646982298064	2.33116711420787e-12	2.16985480672976e-11
GRM3	GRM3	-1.33245458051408	5.6835219428012	54.320445643114	2.3748368555966e-12	2.20932938259245e-11
TYMP	TYMP	1.31537499019462	4.03532258968076	63.4712606385824	2.58405029116081e-12	2.39759922991929e-11
CD70	CD70	2.93007436184605	4.05449009641337	54.0633772695419	2.64534566048186e-12	2.45187590646565e-11
LYZ	LYZ	1.41948483499673	7.07470726013438	53.8655951598746	2.87445643514092e-12	2.64882218394926e-11
OTP	OTP	1.89331872332784	3.83606759861937	53.7598025158239	3.00511824009621e-12	2.76341591784713e-11
KCNAB1	KCNAB1	-1.53351446818567	3.77266515456079	98.3337617673595	3.03033196890315e-12	2.78368073474662e-11
FOXD3	FOXD3	1.85514930449827	3.91067242170404	53.6619415512094	3.13131265165017e-12	2.86892403792329e-11
NUP107	NUP107	1.31941499974434	6.49720270735432	53.6491558847478	3.1481901885744e-12	2.88137490522943e-11
SLC35F3	SLC35F3	-1.33253298883798	3.96414241807063	53.6321533669301	3.1707763245586e-12	2.90053218374418e-11
MMP13	MMP13	4.02036462278564	4.27915888684404	53.5667738732407	3.25915937526484e-12	2.97672154092063e-11
CAMK2A	CAMK2A	-1.85804025777916	3.96625070579075	53.4955382421719	3.35829030963559e-12	3.06406841525159e-11
FGFBP2	FGFBP2	2.05988080958955	4.66915694243058	53.3368036343812	3.59026266113859e-12	3.267213585762e-11
DGCR9	DGCR9	-1.10685998592153	4.47744146400423	53.2902126330674	3.66137000750988e-12	3.32846639634988e-11
ULBP2	ULBP2	1.2060126687778	4.12559966255907	83.9009798904864	3.73404920247551e-12	3.39101970838281e-11
RIMBP2	RIMBP2	-1.35788791117588	4.44465387882522	53.2175832459176	3.77506097530469e-12	3.42648854035035e-11
TCIRG1	TCIRG1	1.04198980955159	4.3001452264712	70.4668115654336	4.10691273863139e-12	3.71231869881342e-11
MIR210HG	MIR210HG	1.20710145205431	4.43623415660272	53.0127833170979	4.11519454189219e-12	3.7178873575126e-11
OR2L13	OR2L13	-1.35895430150598	3.98772489743517	52.9942004093553	4.14754695425109e-12	3.74518575307361e-11
ERP27	ERP27	1.42564595850981	3.9424696156509	58.3313518410268	4.33960109018888e-12	3.90853999525902e-11
TRPM8	TRPM8	2.03388494252487	4.00150452910258	52.8735682911321	4.36389430287143e-12	3.92840140967784e-11
AVIL	AVIL	1.09892390099275	4.62072897724365	52.8610661687701	4.3869572851075e-12	3.94713554086649e-11
TNFAIP2	TNFAIP2	1.158514857888	6.21791089660793	52.8499403387488	4.40758473799378e-12	3.96162757450343e-11
PVALB	PVALB	-1.9720613919934	4.73863596894555	52.8378181399663	4.43017083787925e-12	3.97988745645872e-11
NECAB1	NECAB1	-1.353379619305	5.51605678795437	52.7158930384132	4.66393634641329e-12	4.17918263515265e-11
EBF2	EBF2	1.68062953384814	3.7904524354997	79.9166620122016	4.76481941509727e-12	4.26521909542441e-11
WNT10B	WNT10B	-1.53214249822138	4.14655576031694	52.4968996912447	5.11550515946818e-12	4.5512415700507e-11
HOXB13	HOXB13	2.03292079387255	3.73412247269876	52.4366021814633	5.24741070751021e-12	4.65913715656188e-11
S100A8	S100A8	1.76196531459627	6.7275901502746	52.3343338926656	5.47902243599495e-12	4.86232031573081e-11
GPR83	GPR83	-1.47741353550339	3.84093377388019	52.3221153475901	5.50737515701846e-12	4.88253739894095e-11
PTGDR2	PTGDR2	-1.25915569335682	3.95307305996202	75.3374674872498	5.68315691287354e-12	5.03328404304874e-11
ALPK3	ALPK3	1.08739993877054	4.39437751123779	52.2425140053659	5.69574478937248e-12	5.04188479410765e-11
MMP12	MMP12	2.78052743566343	3.95279586147068	52.1882610886826	5.82784042099563e-12	5.14841527514064e-11
ADCY8	ADCY8	-1.11171188810293	6.11763496928651	52.1675673131639	5.87903608791827e-12	5.18841216077259e-11
LRRN4CL	LRRN4CL	1.27331205452186	4.6949284062652	52.0701883901327	6.12610505875062e-12	5.40101827790353e-11
GPR84	GPR84	1.39036248821043	4.1901017154579	52.0604653062314	6.15134232745536e-12	5.42054182872349e-11
SRCIN1	SRCIN1	-1.17310779283091	5.60296423559161	51.8984081674188	6.58775961075207e-12	5.79346024574268e-11
HSPB8	HSPB8	-1.1150507005612	8.81300619199422	51.894667810706	6.59819284234593e-12	5.79972547381129e-11
PPP3CA	PPP3CA	-1.4206556573615	3.82794120913197	108.719309141036	7.10821124657662e-12	6.23239712449968e-11
CHI3L2	CHI3L2	1.78614384222015	5.11441837529999	51.6534422148484	7.30748364270049e-12	6.39751577450607e-11
SOWAHB	SOWAHB	-1.49105823942781	3.79652187897329	51.6095332793742	7.44463613003265e-12	6.50459309327429e-11
FBLN1	FBLN1	1.14821031555782	5.13490635911777	51.550273183947	7.63386496960501e-12	6.65665429464015e-11
PRR16	PRR16	1.10345944436886	4.21659131420423	51.5466737186679	7.64551380255006e-12	6.66349678852784e-11
FABP7	FABP7	1.30937498666667	9.62816772987406	51.5429023132489	7.65773831220674e-12	6.67083396610574e-11
HOXA6	HOXA6	1.60923653376393	3.83448218295731	51.5398254872447	7.66772603468228e-12	6.67621630451447e-11
BCL2A1	BCL2A1	1.75519593580859	3.96290720025995	51.5165178909366	7.74381305530621e-12	6.73243112204127e-11
CNIH3	CNIH3	1.14588555408423	5.6600165384834	51.4008768027669	8.13273348668398e-12	7.0532646609944e-11
HLA-DQB1	HLA-DQB1	1.34665581431473	6.32724432188591	51.394009722376	8.15643883085135e-12	7.07012380753371e-11
VSTM2B	VSTM2B	-1.20632925572994	5.78372355515553	51.3011722005915	8.48384110780867e-12	7.34665430318985e-11
METTL1	METTL1	1.5428578727955	4.86352680424827	51.2707381115133	8.59403010909718e-12	7.43472683722341e-11
SST	SST	-1.69991814485981	5.9373771968436	51.2661708375919	8.61069038648762e-12	7.44242543387989e-11
LOC145837	LOC145837	-1.29594838030834	3.90892969871314	77.004490877891	8.61142168078303e-12	7.44242543387989e-11
GPRC5A	GPRC5A	1.48829148897095	4.08065206706282	51.2618995555306	8.62630043307277e-12	7.45161003895843e-11
DGCR10	DGCR10	-1.27858486194528	3.92703532560879	76.4657707923656	8.75303311794368e-12	7.55363916583944e-11
HOXB7	HOXB7	1.52779551165762	4.34395089333001	51.1687870638499	8.97377829581885e-12	7.74032540309138e-11
FABP5	FABP5	1.70417935055698	8.89066047042151	51.1117910516182	9.19340734932404e-12	7.91328113112303e-11
COL8A2	COL8A2	1.1574476640897	4.73693664540018	50.981427089369	9.71635575829363e-12	8.33163245477556e-11
HEYL	HEYL	1.14410749457434	5.2867472743875	50.9369081214236	9.90173118944366e-12	8.48643728886939e-11
CPLX3	CPLX3	-1.39006015359793	4.24351649858557	50.9232357809308	9.95937519876916e-12	8.5316700444197e-11
ANK2	ANK2	-1.39619868966572	4.24198961261676	50.9190296810376	9.97717653741066e-12	8.54274417055186e-11
FLT4	FLT4	1.2032103869216	4.09795694652092	96.7294316074369	1.01640818780984e-11	8.69004210133811e-11
FMO2	FMO2	-1.25911856867505	3.93796177676127	70.7091079412033	1.02733800240429e-11	8.77920681040472e-11
NODAL	NODAL	1.30432447729841	4.1048100264868	50.8401302494184	1.03171112891353e-11	8.80798877567825e-11
KCNA1	KCNA1	-1.5318509073245	4.07087940218553	50.7848675317269	1.0562142434138e-11	9.00402093595022e-11
KNDC1	KNDC1	-1.14014713691012	5.44864334563434	50.7177522083336	1.08676347104386e-11	9.2509486920766e-11
NXPH1	NXPH1	-1.3103340481002	6.39803860276703	50.6969940195608	1.0963913507984e-11	9.31480911558098e-11
LOC100133445	LOC100133445	1.25658584673992	4.046274875864	74.6130916622537	1.12886610609965e-11	9.5721510602847e-11
C11orf87	C11orf87	-1.75948420007789	4.41388645093466	50.6114180475464	1.1369993785387e-11	9.6364545975086e-11
CEP135	CEP135	1.20685964123101	4.55425481660031	50.5823805118554	1.15112041218661e-11	9.75141975079496e-11
NSUN7	NSUN7	1.40390627467003	3.93811658163956	57.7653725412738	1.15831879100923e-11	9.79819181950714e-11
SH3BGR	SH3BGR	1.38753452684817	4.23849950893011	50.4968769281178	1.19373680085675e-11	1.0083192727044e-10
C12orf39	C12orf39	-1.43156153220567	4.71919890532861	50.4685432493929	1.2082069840979e-11	1.01955916274838e-10
P4HA3	P4HA3	1.4213785913456	3.92177848578402	58.0945866214803	1.25863656050263e-11	1.05956402478048e-10
NKAIN4	NKAIN4	-1.25287700860254	8.47302964904346	50.3306641255355	1.2811884378425e-11	1.07699711031489e-10
SYT5	SYT5	-1.48005309890038	5.72928543353972	50.297446177294	1.29942606299839e-11	1.09075864972092e-10
LOC729080	LOC729080	-1.62750271616371	3.68447053804181	120.017710757421	1.31091109924152e-11	1.09987261064653e-10
MYOZ1	MYOZ1	-1.05569367470294	4.12940495976151	76.6953599989356	1.37783883530496e-11	1.15216513675525e-10
VSNL1	VSNL1	-2.15343883028701	8.0476736094538	50.1376654810467	1.39087743084403e-11	1.16251353030059e-10
CD74	CD74	1.3155248641155	9.01460675926734	50.1208113367073	1.4008948618147e-11	1.16977056898648e-10
CYP27B1	CYP27B1	1.55057426693137	3.93408048603601	50.1076267797013	1.40878193786751e-11	1.1757962392859e-10
TRIB3	TRIB3	1.00381477919604	5.42142920602233	49.8573036128992	1.56732294905206e-11	1.30548721026314e-10
SLPI	SLPI	1.76800679395268	6.34044259407785	49.855228820658	1.56870957246335e-11	1.30554476147033e-10
NEAT1	NEAT1	1.08266607437567	8.7711809804525	49.8274413760964	1.58740014712186e-11	1.31984641264729e-10
CENPM	CENPM	1.23859101345141	4.05641298860273	82.2796552438291	1.62484101369095e-11	1.34777986024426e-10
CCKBR	CCKBR	-1.60637466784645	4.14698323924854	49.7571890915594	1.63566170176332e-11	1.35611365405892e-10
IGFBP6	IGFBP6	1.55647488894789	6.01484263028246	49.6719384958041	1.69621906188762e-11	1.40234110838228e-10
HAMP	HAMP	1.81442724842136	6.33076733307009	49.61940552923	1.73465662506801e-11	1.43209263624904e-10
HTR5A	HTR5A	-1.48942259984507	3.76556529212528	53.935046755873	1.74379867216948e-11	1.4386624624855e-10
LOC100507387	LOC100507387	-1.63068521009077	4.0517065852704	49.6064690013395	1.74425613783402e-11	1.4386624624855e-10
SLC30A3	SLC30A3	-1.75255483311429	4.6621028009547	49.5739336329537	1.76863641923579e-11	1.45671478007264e-10
LOC100128264	LOC100128264	-1.66829131667231	3.80897709443177	49.4239859709389	1.88551862306308e-11	1.55006964851907e-10
PPP1R1B	PPP1R1B	-1.3082164202255	4.85110221483615	49.4130207681169	1.89436554109751e-11	1.55661251002419e-10
GAL	GAL	2.25509294841845	4.52327338242715	49.3048193796499	1.98394120720188e-11	1.62869028283969e-10
HOXC13	HOXC13	2.02517330618944	3.82504894043577	49.2628774445808	2.01980156560643e-11	1.65657754049527e-10
MYO5B	MYO5B	1.28666515645092	4.23748077610873	49.2481518696374	2.03254640051946e-11	1.6662507372266e-10
ICAM5	ICAM5	-1.48012319997806	4.87456710040841	49.2377665365516	2.04158354478592e-11	1.67227256958437e-10
TRPC6	TRPC6	1.23418205732612	4.05642485123561	62.778964054862	2.0683966302636e-11	1.69326425682532e-10
TNFRSF10C	TNFRSF10C	1.13994359182165	4.26659331011943	49.1518055650121	2.11795855307986e-11	1.72899206147325e-10
HELLS	HELLS	1.10441755342368	4.1858084844518	68.7700592519925	2.14725032032701e-11	1.75045843555216e-10
RAB36	RAB36	1.15420488218269	4.85529967822675	48.9485593118042	2.31020417389086e-11	1.87718815743093e-10
GABBR2	GABBR2	-1.2284024599747	6.77151335550847	48.8115399019521	2.44965013030286e-11	1.98589351682785e-10
CDK4	CDK4	1.34075918956319	8.94879833879023	48.6490943891287	2.62601795549489e-11	2.12298047536711e-10
HIST1H4H	HIST1H4H	1.00952202180087	4.4921832302298	48.6188762191004	2.66021237719186e-11	2.14963311825918e-10
PON3	PON3	-1.35064796050382	3.84470596445553	135.407430032875	2.67742357226604e-11	2.16254391479755e-10
CCL2	CCL2	1.74469159997778	8.85121329365779	48.5837641158774	2.70050923368471e-11	2.1791816454324e-10
FZD7	FZD7	1.03437405606976	5.878169516816	48.4502668576721	2.85942148901183e-11	2.30000369150575e-10
LRRC7	LRRC7	-1.31024853333381	3.87697044344831	68.383878150163	2.92869080348692e-11	2.3524822966414e-10
KCNH3	KCNH3	-1.42045691442112	5.13493370589659	48.3416649509352	2.99563419897694e-11	2.40405130977422e-10
KRT75	KRT75	1.67270353364961	3.74861247682213	49.9312498671947	3.05596105506777e-11	2.44910056754334e-10
RBFOX3	RBFOX3	-1.66918930464672	5.3740871602044	48.2336012474236	3.13766991918204e-11	2.5077036330827e-10
ADCYAP1R1	ADCYAP1R1	-1.51280079110154	3.73662723737084	181.418271728802	3.22480411514575e-11	2.574995067251e-10
LMO3	LMO3	-1.13371694658931	4.02950668832825	72.9937989969226	3.3192016343076e-11	2.64555011571211e-10
IL1RAPL1	IL1RAPL1	-1.12469941190259	4.03887901492313	98.7472857767008	3.34837627130858e-11	2.6662293467652e-10
TPPP	TPPP	-1.33063501469313	7.35154413949257	48.01510141064	3.44596126859096e-11	2.73653828407536e-10
GLT1D1	GLT1D1	-1.43716471377347	4.42549783438333	48.0010684202353	3.46677489502554e-11	2.74817564835425e-10
TSHR	TSHR	-1.47950971864123	4.10370119305606	47.9849643572464	3.49081662365932e-11	2.76223670261295e-10
SRGN	SRGN	1.02845044020419	7.06761039228513	47.775112520799	3.81992185451172e-11	3.01313097857907e-10
MYBL2	MYBL2	1.63524950316045	3.76745291113124	78.1070611970896	4.01639420654148e-11	3.15815797478926e-10
CELF5	CELF5	-1.1055925226374	5.02722662842071	47.5421104258625	4.22215291107472e-11	3.31400242151395e-10
CDKL2	CDKL2	-1.18138964802087	4.03838915323619	47.410271766239	4.46840381846196e-11	3.49165018841653e-10
COL9A3	COL9A3	1.46956126283094	6.94416215453855	47.3336474036459	4.61812989360883e-11	3.60703933356871e-10
SV2B	SV2B	-1.52423472418532	3.72324071072788	58.8317746453825	4.74609171345741e-11	3.69874386223958e-10
CRH	CRH	-1.42860957631197	3.78107705680181	50.9762953989564	4.75101570039726e-11	3.70093565248279e-10
SIGLEC9	SIGLEC9	1.07856830124056	4.17489008324896	67.6347762956161	4.95502723898787e-11	3.85300631844456e-10
GPR17	GPR17	-1.43734414985785	3.95708560253202	47.1561598559157	4.98467852196994e-11	3.8726267931989e-10
SLC1A2	SLC1A2	-1.39926493205371	3.80159916405609	81.9415992233469	5.00361615999306e-11	3.88561721028792e-10
GNAS	GNAS	1.17421075156679	6.31605596116476	47.0579425731273	5.19999095299874e-11	4.03275404571721e-10
F3	F3	1.00940494987681	5.5160754362575	46.9919685400612	5.34986341378595e-11	4.14714975910776e-10
NGB	NGB	-1.80561472255871	4.10534800667913	46.8819719101921	5.60949468223338e-11	4.33851852629082e-10
SPON1	SPON1	-1.09626465536114	7.44833999465143	46.8440668358802	5.70187860042573e-11	4.40444364167747e-10
TMEM154	TMEM154	1.11695619631254	4.14146391852626	68.7394021323408	5.82750067481036e-11	4.49553716229759e-10
C2orf66	C2orf66	1.44724486047243	3.86655986499203	81.1438496068208	5.8529122234585e-11	4.51116941691104e-10
LMF1	LMF1	-1.2427331295244	7.97097632925047	46.6599311354566	6.17297671240041e-11	4.75159257084945e-10
KCNK1	KCNK1	-1.27207085267019	5.64570992231396	46.6456741752985	6.21105006421048e-11	4.77880045985149e-10
GBP1	GBP1	1.24356601388262	6.70783908432338	46.6314075287045	6.24938639619173e-11	4.8040787441251e-10
ANKRD29	ANKRD29	-1.00895826616335	4.16070684405856	46.5026976150431	6.60621991152059e-11	5.06505758483033e-10
SYT16	SYT16	-1.16745126254108	3.97760548460403	63.6806093265114	6.80927867161641e-11	5.21162564530222e-10
FERMT1	FERMT1	-1.36313160332257	6.1536897679867	46.4133546194831	6.86593259442626e-11	5.25040142157544e-10
RPSA	RPSA	2.01850778248756	3.90387540349347	46.3131344363916	7.16954387757465e-11	5.47063977110365e-10
C1QB	C1QB	1.05517275089028	10.1738914139907	46.1642846918267	7.64565873156567e-11	5.81920221356763e-10
SPINK1	SPINK1	1.62339283640289	3.75352522200463	50.8998541063864	7.64627300613126e-11	5.81920221356763e-10
ULBP3	ULBP3	1.44197900116491	3.86642387612626	77.6205685584975	7.6981837243345e-11	5.85362542891153e-10
FAM65C	FAM65C	1.30088043495418	4.40773504355375	45.958349560212	8.35743224801248e-11	6.33841259242383e-10
CD72	CD72	1.11425373408313	4.48118303119037	45.954671265423	8.37073555304739e-11	6.34575614352342e-10
C1QA	C1QA	1.0382163201915	9.47316592875408	45.898876738369	8.57516733647642e-11	6.48670513191292e-10
EMILIN3	EMILIN3	1.78083814515641	4.91444390201765	45.8903229862883	8.6069505972396e-11	6.50793887479804e-10
GJD3	GJD3	1.28861710724518	3.9684088876185	87.4381261192622	9.02531348033445e-11	6.79204248045608e-10
VIPR2	VIPR2	-1.45864260349147	6.08657053849284	45.7676053402308	9.07623721688469e-11	6.82743389271836e-10
NPTX1	NPTX1	-1.53814000500255	6.06186264641656	45.7444747905906	9.16754096512121e-11	6.89020113617836e-10
SFRP4	SFRP4	1.38929105248209	6.03141312741603	45.7183490153693	9.27178260135087e-11	6.96556080813873e-10
LRFN2	LRFN2	-1.16216332154055	4.00697511324955	45.6214960219654	9.6687675664042e-11	7.24826728555887e-10
TMEM176A	TMEM176A	1.12126390004252	7.32610624542588	45.6159230721564	9.69212504350821e-11	7.26267104051169e-10
MGARP	MGARP	1.25416360828008	4.31729879448727	45.6086678006102	9.72261881129015e-11	7.27929687763701e-10
ALDH1A3	ALDH1A3	2.22474684309999	4.69870632187134	45.5770172362076	9.85678155419602e-11	7.37659309566156e-10
SHC3	SHC3	-1.08667333602311	6.22240301340674	45.5365472102367	1.00310531689688e-10	7.50060874114829e-10
MCM3AP-AS1	MCM3AP-AS1	-1.04726608177967	4.08865595634657	103.878193571299	1.0942659697468e-10	8.16483595221463e-10
PARPBP	PARPBP	1.18321213559669	4.05855664609367	101.62446471144	1.09783124339955e-10	8.18795242683568e-10
CTGF	CTGF	1.08693245701414	8.20359820408253	45.317514218752	1.1029638802498e-10	8.22273412553731e-10
LOC158696	LOC158696	-1.49055423663088	3.72339536155041	68.0366155683606	1.12923608031392e-10	8.40073038185995e-10
NDST4	NDST4	-1.53043647888041	3.69714220686714	90.8232484951744	1.14227570561848e-10	8.49138565087685e-10
SERPINA3	SERPINA3	1.64150143091133	10.5084733030069	45.186933700318	1.16720841648985e-10	8.66850081178715e-10
PXDNL	PXDNL	1.46112230529751	3.84382887674413	76.6943841031639	1.17242050701233e-10	8.69983667502336e-10
PRKCZ	PRKCZ	-1.04772096685985	4.08866046297894	50.230851578594	1.18109471730819e-10	8.76049391039383e-10
HOXD4	HOXD4	1.33498899407179	4.32722604587954	45.1379227463546	1.19228437370442e-10	8.83974966916978e-10
CASP6	CASP6	1.17191171123788	4.05950521335531	116.372187530993	1.227433688543e-10	9.08114405195999e-10
RIMS1	RIMS1	-1.45889721422698	3.7406512343153	86.7320142644277	1.29865934142798e-10	9.58786953547102e-10
CKMT1A	CKMT1A	-1.40076141865301	3.77408537124436	69.5730708240022	1.41036521616985e-10	1.03906982529672e-09
IGF2	IGF2	2.62450448232199	3.99681822335978	44.7385376947861	1.4179784640147e-10	1.04423985457083e-09
ADAMTSL4	ADAMTSL4	1.28431419808697	3.95741619648252	59.4246391868709	1.44209187955172e-10	1.06110597703203e-09
SPRNP1	SPRNP1	-1.54175987011537	3.68346444187524	112.549820111181	1.44944536468943e-10	1.06606137067523e-09
SLC17A7	SLC17A7	-2.00376902811155	7.66250514118613	44.6727799476296	1.45907232017897e-10	1.07224991848121e-09
FBXO2	FBXO2	-1.17024966555843	7.12076416035718	44.6271080028284	1.48831900788426e-10	1.0923688128638e-09
JAK3	JAK3	1.12344825330648	4.51073301554916	44.5455124166995	1.54205002278325e-10	1.13038522581857e-09
GPNMB	GPNMB	1.45874902010595	4.32272830100801	44.4879356975975	1.58113819497646e-10	1.15613721916364e-09
SOD3	SOD3	1.22379006762682	5.66484763451226	44.4820765059511	1.58517154661e-10	1.15860307328746e-09
C1S	C1S	1.22552328909829	4.41168786499401	44.4284554326713	1.62256876131787e-10	1.18445492209989e-09
VWC2	VWC2	-1.06948923827894	4.48906127736451	44.4158104770045	1.63151672094916e-10	1.1904909895119e-09
XKR7	XKR7	-1.32926418558615	3.82052089299359	55.6637121249642	1.70385587478902e-10	1.24224134431894e-09
SLC15A2	SLC15A2	-1.38506527812593	3.78150450018414	138.977046686673	1.74279386498718e-10	1.27010179092018e-09
EREG	EREG	2.06392129417847	3.69805225636858	44.1978040028942	1.79385491284834e-10	1.30568501069323e-09
NKX3-2	NKX3-2	1.56125822436765	3.76952720070468	63.8571320293746	1.79580029565851e-10	1.30655839692847e-09
FXYD7	FXYD7	-1.39198219349841	6.61787138430785	44.1676316430179	1.81757169353366e-10	1.32184798777163e-09
COL14A1	COL14A1	1.77396553942975	4.93650132146831	44.1613594902234	1.82254145164547e-10	1.32436500924503e-09
FADS6	FADS6	-1.4826413662041	3.7165336080035	54.0701888059514	1.91336933910786e-10	1.38782017213514e-09
POU4F1	POU4F1	2.29159595076315	4.14500631084507	44.0481747487324	1.91461697736222e-10	1.38782017213514e-09
HDAC11	HDAC11	-1.06547219605126	4.05330116358943	92.8590276280414	1.93025600773679e-10	1.39857780271198e-09
ATL1	ATL1	-1.36836264343359	3.78982820797834	80.1990505596082	1.98080826087457e-10	1.43283641718319e-09
HOXC11	HOXC11	1.81990479924312	3.87170892021661	43.9251797203036	2.02000335803668e-10	1.45938165112568e-09
DNM1	DNM1	-1.34716702131133	3.8035906540399	47.0303873979849	2.05115903291314e-10	1.48006028694395e-09
TTC12	TTC12	1.04692929472935	4.56387581364192	43.8557494201738	2.08205814551434e-10	1.49988627687751e-09
IGFBPL1	IGFBPL1	2.09729518121867	7.43178952236843	43.844685915639	2.09212252439698e-10	1.50651731656145e-09
CNN1	CNN1	1.19017404569548	4.61732155634903	43.7544721109431	2.17604262458325e-10	1.56437650045409e-09
PSRC1	PSRC1	1.00449658589166	4.22912957429374	73.834132322771	2.19715359098152e-10	1.57825864709562e-09
KISS1R	KISS1R	1.60456823808318	3.82412540642942	43.7000520124181	2.2283000066784e-10	1.59997600233725e-09
FPR3	FPR3	1.16862830138804	5.36846941690415	43.6197626966028	2.30771959078423e-10	1.65429044039571e-09
ACY3	ACY3	-1.24632014009354	4.60702775356453	43.5165579839683	2.4140161968524e-10	1.7248455720437e-09
HPCA	HPCA	-1.58912152712289	6.63747960045826	43.515310558576	2.41533075941316e-10	1.7250815900666e-09
TNFSF18	TNFSF18	-1.38511317297559	4.25102527140432	43.4567046736169	2.47791172806559e-10	1.76546174218722e-09
SLC2A4	SLC2A4	-1.20046596165585	3.91140870056745	89.1946208950487	2.50321031516647e-10	1.78276177139061e-09
C11orf63	C11orf63	1.24361769591494	4.01421486629926	43.3930606631345	2.54772699955898e-10	1.81372912759018e-09
C19orf59	C19orf59	2.24512713213188	3.83706609757497	43.3300340829092	2.61882078602989e-10	1.86056229901686e-09
ACSS3	ACSS3	1.02913452987544	5.50836450063309	43.3015861974913	2.651562206489e-10	1.88229772349666e-09
TMEFF2	TMEFF2	-1.10474570231887	6.60279807620552	43.2212180935216	2.74630868721917e-10	1.94640324953054e-09
HIST1H2BJ	HIST1H2BJ	1.32575893964981	3.91450630784097	84.1996846556418	2.77176930801116e-10	1.96365402835536e-09
LINC00842	LINC00842	-1.56398944073379	3.64832204788472	92.6365788625814	2.80779363065707e-10	1.98676620769183e-09
RAB38	RAB38	1.33917307792873	3.89873282177656	67.5159478065584	2.8657752383033e-10	2.02615742645188e-09
ATP1A3	ATP1A3	-1.31203267279517	3.82174181859914	69.2925299070411	2.90365523630989e-10	2.05128437431695e-09
GSG2	GSG2	1.27152702984939	3.95350617940483	81.7574864877038	2.94395759941604e-10	2.07891800342324e-09
IL2RG	IL2RG	1.09891008514073	4.71138764920134	43.0527761319278	2.95611690738442e-10	2.08666375496282e-09
CP	CP	1.47476646210195	4.95697244717296	42.9233412064189	3.12826776032878e-10	2.20197385683866e-09
TMSB15A	TMSB15A	1.47025597526322	6.02918272921483	42.8975007905643	3.16382899113643e-10	2.22521792647063e-09
RBP4	RBP4	-1.41723475174171	4.81803867391911	42.8317780662096	3.25612448065552e-10	2.28646403378955e-09
HOXC8	HOXC8	1.58709212680932	3.73873571096971	58.5163420013915	3.37109157874871e-10	2.36435062427886e-09
FAM19A1	FAM19A1	-1.52978133070357	3.67053845662764	87.1467239562083	3.37847979920179e-10	2.36763756259935e-09
SLC17A9	SLC17A9	1.00247140379479	4.20261177141518	49.7312818324193	3.41468311680665e-10	2.39109672346265e-09
PLEKHH1	PLEKHH1	-1.06256091363934	6.54308215541274	42.6801440012615	3.47956610752725e-10	2.43264280680615e-09
DOK3	DOK3	1.01625494561336	4.18712415266798	62.6573293212936	3.49018720597139e-10	2.43909534127036e-09
CYP4X1	CYP4X1	-1.21682873333824	4.10415060307867	42.5794619026007	3.6364115989357e-10	2.53521822174009e-09
OSR1	OSR1	1.52274449532376	4.36385376781874	42.5769542841906	3.64040777758827e-10	2.53699511402742e-09
MESTIT1	MESTIT1	-1.00887094592776	4.09802545968191	82.0952029582072	3.67123843727733e-10	2.55746407353576e-09
PGAM2	PGAM2	1.13456085234254	6.57563977264614	42.517973913689	3.73568811077904e-10	2.6002941031622e-09
GPR26	GPR26	-1.50856147736024	3.81531860019816	42.51531754086	3.74003809171495e-10	2.60228851264342e-09
NAPSB	NAPSB	1.25108945809576	6.10276921653676	42.1456711672743	4.39802232471767e-10	3.03732084349629e-09
LGI3	LGI3	-1.32034353093965	6.36871171176975	42.1455805185402	4.39819723899902e-10	3.03732084349629e-09
HAS2	HAS2	1.24173204137102	5.10653227904202	42.1356715737536	4.41735974697743e-10	3.04935266976264e-09
KCNIP2	KCNIP2	-1.45569844396182	3.71179414979424	166.248210896078	4.46196092186698e-10	3.07529646392303e-09
MOXD1	MOXD1	1.73902449579386	6.27000575124989	42.0429230210307	4.60085719497738e-10	3.16356312500465e-09
IDO1	IDO1	1.21554952678574	4.06269434641583	42.0207754966512	4.64580053147813e-10	3.19071104683453e-09
TUBA4A	TUBA4A	-1.2369618899995	3.86680023510377	45.202181313247	4.69947119604497e-10	3.22630754614493e-09
HOXD3	HOXD3	1.30997265037795	4.24721129937649	41.9750609286042	4.73997344021355e-10	3.25283925162971e-09
DDIT4L	DDIT4L	1.48450410601967	4.5562953411815	41.9358143032148	4.82235740351634e-10	3.30808055622039e-09
SLC32A1	SLC32A1	-1.48088925593787	4.46167005816581	41.8137272592795	5.08798763937159e-10	3.47940535915981e-09
TJP2	TJP2	-1.19231201818268	3.8986383578501	119.362905183901	5.24180100892933e-10	3.58039930956759e-09
POSTN	POSTN	2.44279584769711	4.17005051389412	41.6302904488323	5.51512287388394e-10	3.75684254219059e-09
TXLNB	TXLNB	1.1978289025751	4.32990377433017	41.5777939732764	5.64389342476959e-10	3.83667271830534e-09
C19orf40	C19orf40	1.0263666247179	4.16662359003424	125.732487295009	5.79821879896652e-10	3.93896825153047e-09
INHBA-AS1	INHBA-AS1	-1.52689011923812	3.65534940334946	153.253509167099	5.81347945850607e-10	3.94780528745587e-09
GREB1L	GREB1L	-1.21873932905157	3.87366660655777	82.8418143276874	6.11983374012785e-10	4.14780842858549e-09
EBF3	EBF3	1.54537732700739	3.77223405678561	41.327286905876	6.30142135088263e-10	4.26264037116634e-09
LOC283761	LOC283761	-1.04188820010599	4.08605423944142	41.201682433094	6.65967467821122e-10	4.49803923256293e-09
ALPK2	ALPK2	1.51099777041846	3.94064055540223	41.0992808060504	6.96690736211169e-10	4.69469378453409e-09
GAD1	GAD1	-1.17380603679967	6.21385688324029	40.9745193514157	7.36062269018839e-10	4.94858587997437e-09
TAGLN3	TAGLN3	-1.01990506650895	4.42215383307812	40.9665299832974	7.38658685948294e-10	4.96413757232199e-09
DES	DES	1.55911748875762	4.36655582102986	40.9545739014892	7.42561492524942e-10	4.9884535375564e-09
DNAJC22	DNAJC22	1.03488851255826	4.14949420786523	71.75139046231	7.49694446293579e-10	5.03058750390029e-09
CAMK1G	CAMK1G	-1.53231898258893	4.84220758715749	40.8856647620849	7.65464391401577e-10	5.12659319376975e-09
HSPB6	HSPB6	1.19009902459337	7.07205335429837	40.8621728576129	7.73434074486175e-10	5.17799045970940e-09
FEZF1-AS1	FEZF1-AS1	2.07327628879632	4.0237608593323	40.8136754040147	7.90152767808281e-10	5.27782300357307e-09
NEFL	NEFL	-1.9121236861079	7.20532292516154	40.7795018610633	8.02152076957777e-10	5.35593122012913e-09
HOXB4	HOXB4	1.87057139404918	4.0309738888927	40.7744529906251	8.03940400927693e-10	5.36582764929919e-09
HLA-C	HLA-C	1.32508719851081	6.1442064144194	40.6000427309292	8.68250317409889e-10	5.78404534900917e-09
C8orf4	C8orf4	1.28116019434849	6.86677806923605	40.5447926020279	8.89686377989925e-10	5.92459466072546e-09
MYH7B	MYH7B	-1.08186459126299	3.98945036593644	86.5377569714719	9.00331864920907e-10	5.98712613006525e-09
KCNS2	KCNS2	-1.36762771346672	3.84707142952208	40.5175720782477	9.00443001018543e-10	5.98712613006525e-09
LOC255130	LOC255130	1.90793975226655	4.6944463046847	40.4387539712758	9.3233507488903e-10	6.18978668847728e-09
TREML3P	TREML3P	1.6161183400304	3.68280179030506	77.3155126414294	9.99760939648669e-10	6.61737537357335e-09
TPTE2P1	TPTE2P1	-1.23136739535411	3.8475358936577	105.513394214136	1.00765489487281e-09	6.65956536290942e-09
EMX1	EMX1	-1.45514891188224	3.9214342156261	40.2516947235811	1.01266346443929e-09	6.68636008279798e-09
LOC100506385	LOC100506385	1.46885364561026	3.77967618540263	124.485834696497	1.01656687454573e-09	6.70582145659125e-09
DGKE	DGKE	-1.01271956518339	4.06518757912607	40.9894731798511	1.02883233890808e-09	6.78162632720641e-09
CRYGS	CRYGS	1.24114941385009	5.12471835199327	39.855505559776	1.20662888316353e-09	7.92378585058344e-09
HMOX1	HMOX1	1.39666727389651	8.5719070527842	39.8471538266962	1.21109825793414e-09	7.95015699131524e-09
SRRM4	SRRM4	-1.31953247522188	4.34665115029771	39.8451237209392	1.21218717672261e-09	7.95432596271704e-09
GZMB	GZMB	1.31107991067775	4.04024892596232	39.7926371207606	1.24068574425344e-09	8.13828556868642e-09
AQP5	AQP5	1.46146072374407	3.99167707040955	39.7710795923968	1.25258576994895e-09	8.21327002988971e-09
GSX2	GSX2	1.77197389693322	3.93652837418043	39.6559098225608	1.31813992118263e-09	8.61410827687095e-09
CCDC144B	CCDC144B	-1.02481592662693	4.04244387582257	60.9454623763422	1.34182890637132e-09	8.75911927075237e-09
KALRN	KALRN	-1.08450379753348	4.01265247558923	39.6061031576428	1.34755172695394e-09	8.7932014587944e-09
RPRML	RPRML	-1.40565244244857	4.25422172088558	39.517249814144	1.40167568646129e-09	9.12599173722401e-09
VSTM2A	VSTM2A	-1.47564403609195	5.6999362714658	39.483963241356	1.42251201206015e-09	9.25821315832834e-09
CXCL10	CXCL10	1.5508584110451	5.61786377479648	39.466261692742	1.43371961521679e-09	9.32769253745533e-09
FA2H	FA2H	-1.28343272348342	6.05763739644756	39.4552153049657	1.44075865626686e-09	9.3700100068235e-09
CRNDE	CRNDE	1.46190890875932	3.77546799787217	91.819504904138	1.47940408376635e-09	9.61064320836647e-09
NHLH1	NHLH1	1.75217410553757	4.22365299599446	39.2993100386686	1.54390704449623e-09	1.00148255991434e-08
PID1	PID1	-1.1291406640442	3.92481816596729	95.0893229785883	1.54546786495342e-09	1.00212413129998e-08
KCNS1	KCNS1	-1.69354211237887	4.233155654994	39.275024296766	1.56063252988051e-09	1.01008886082776e-08
ENTPD3	ENTPD3	-1.26855715301771	4.12501050538117	39.1304752961062	1.66403508284003e-09	1.07384178560151e-08
NEFH	NEFH	-1.37425989200985	5.31125946178224	39.0763740275285	1.7044906410768e-09	1.09913934754058e-08
UBE2C	UBE2C	1.55423445981685	3.71314892400932	106.966734208978	1.70804602817249e-09	1.10102694872303e-08
NEUROD6	NEUROD6	-1.76762992113799	4.2553854912148	39.0478547404943	1.72621462489796e-09	1.11192075452358e-08
LINC00507	LINC00507	-1.15481648976775	4.0405868204503	39.045536615872	1.72799263820965e-09	1.11265712600663e-08
CNTN1	CNTN1	-1.31320723646582	3.77490486217016	83.0469402863086	1.74585846387131e-09	1.12209979084241e-08
PPP1R1A	PPP1R1A	-1.23614075076471	5.88380142893518	38.982856880219	1.77677518507865e-09	1.14020359128384e-08
CAB39L	CAB39L	-1.06204871468463	3.98978339474965	125.712714562038	1.77727860523048e-09	1.14020359128384e-08
MX2	MX2	1.17507259342859	5.04570516875666	38.9441156685041	1.8076192896397e-09	1.1588201642105e-08
BRIP1	BRIP1	1.14644592098387	4.00579655628728	75.742382362006	1.85616843301119e-09	1.18863953691586e-08
TUBB4A	TUBB4A	-1.25982843601827	9.39673957341312	38.8459952251733	1.88817776567809e-09	1.20825453446659e-08
SOCS2-AS1	SOCS2-AS1	1.19975747959768	4.0156338237492	38.8391676610926	1.89391630194675e-09	1.21148434394966e-08
CHADL	CHADL	-1.0054876297716	6.15599329498403	38.825843701806	1.90516575798048e-09	1.21779140190094e-08
EPHA3	EPHA3	1.31644402125597	4.41107846555572	38.8112235681797	1.91758717349152e-09	1.22528437439978e-08
LOC389895	LOC389895	-1.03925945277568	4.0106408162325	41.9191126881345	1.94632508686001e-09	1.24183617755353e-08
TLX1NB	TLX1NB	-1.43807232712914	3.6827325175104	73.4792499793567	2.09088969204481e-09	1.33116685915254e-08
PLIN2	PLIN2	1.17696867928746	3.96930634922149	44.7914739085616	2.168748800697e-09	1.3797335836594e-08
CXCL5	CXCL5	2.04462151378464	5.20546236115893	38.4309893668442	2.27099159697987e-09	1.44373121945108e-08
SH3GL3	SH3GL3	-1.16743674927343	3.88083230415832	57.1991037628316	2.33294009560031e-09	1.48150148752125e-08
CCL26	CCL26	1.40020116903156	3.79678988299614	54.8396478502643	2.51992876401253e-09	1.59677481731192e-08
CNTNAP4	CNTNAP4	-1.14449775850608	3.90033421007484	43.0623383269402	2.53207476376027e-09	1.6038913763797e-08
LINC00669	LINC00669	1.55270167463828	3.70109981770096	75.5730695009783	2.62636477298555e-09	1.66121600058166e-08
GEM	GEM	1.07880315773206	4.05402977227661	45.4190924407275	2.67753213514034e-09	1.6929691822729e-08
STXBP5-AS1	STXBP5-AS1	-1.17930229421269	3.86325252550069	77.6646384397875	2.92336091714465e-09	1.83977546839477e-08
CLDN1	CLDN1	1.1205434738009	4.03877007744717	37.7754637985347	3.04176092123918e-09	1.91222896938878e-08
CLTB	CLTB	-1.04028221157673	4.51248811878827	37.7226278127479	3.11435922763884e-09	1.95296508704207e-08
GAS1	GAS1	1.17533579436885	6.16791172123867	37.6690740245918	3.18972857738111e-09	1.99736951681882e-08
VAV3	VAV3	1.33126535919476	3.8418285600671	64.3529618449244	3.19765867979213e-09	2.00162013145417e-08
LPIN3	LPIN3	1.10720112997578	4.06185550118784	37.6553370846962	3.20935623821227e-09	2.0082251619831e-08
PTGIR	PTGIR	1.38634164396784	3.80016172788006	100.885957252211	3.2646849120831e-09	2.04066092917548e-08
CXCL3	CXCL3	1.84366100816769	4.87070476722714	37.5781128109428	3.32198651028317e-09	2.07425926489965e-08
TRHDE-AS1	TRHDE-AS1	-1.41042086317971	3.69091767768707	83.5733000194785	3.32990435060251e-09	2.07846273336931e-08
SERTM1	SERTM1	-1.47498172834716	4.00021833678222	37.5713544095218	3.3320313551101e-09	2.07904996657226e-08
DSG2	DSG2	1.73707015670637	4.00750029060973	37.5021435236221	3.43667866438605e-09	2.14053542824073e-08
TGIF1	TGIF1	1.18682947870667	3.94554823365025	132.84459700611	3.4568315999745e-09	2.15232282247791e-08
PLCXD3	PLCXD3	-1.18302158453519	4.32874956333534	37.3871678847862	3.61790697835174e-09	2.2462293875158e-08
TACC3	TACC3	1.17366988237223	6.28328770928202	37.3106798789221	3.7437824884063e-09	2.3210921710045e-08
ZNF488	ZNF488	-1.15620019685874	6.0902985833092	37.3015420644718	3.75911307483713e-09	2.32977280278184e-08
PI15	PI15	1.27079022769593	3.88059404305802	39.0676514825288	3.80265293804911e-09	2.35509180371685e-08
OLIG1	OLIG1	-1.1490435003577	9.82243074607182	37.2610673156319	3.82778327213547e-09	2.3698183472525e-08
LRRC46	LRRC46	1.66496818998572	4.42091358361624	37.1165892560414	4.08339864333268e-09	2.52272569692252e-08
CENPI	CENPI	1.08439803327354	4.04266199862639	62.6098770332702	4.1080856468912e-09	2.53708305613326e-08
CAPS	CAPS	1.31652047463033	4.66414975355866	37.0691626266469	4.1710091269557e-09	2.5741294707096e-08
S100A3	S100A3	1.24684475295349	4.78288462849595	37.0478533026768	4.2109887619621e-09	2.59788806866982e-08
GRIN1	GRIN1	-1.41602956306769	3.67835166564612	63.8984697320768	4.49057986603599e-09	2.76745405457148e-08
KLRC3	KLRC3	-1.06788900595897	5.17544319426213	36.8806795283931	4.53835377212978e-09	2.79591306025022e-08
CD3E	CD3E	1.19014842865187	4.34527110751072	36.8588270162457	4.58300321102915e-09	2.82044583145042e-08
ATF5	ATF5	1.25669230164401	3.88070970866686	126.891840758756	4.72192061275284e-09	2.90389833613049e-08
IL2RB	IL2RB	1.18807412479859	3.93447853447737	48.8852569512465	4.74573649259747e-09	2.91752099283605e-08
C7orf29	C7orf29	1.21062503001264	3.91113451292928	39.2240084427367	4.80609259686312e-09	2.95358993496564e-08
CITED1	CITED1	1.06844413479342	4.15997584439766	36.7517271646416	4.80832615381235e-09	2.95392683133085e-08
BMP5	BMP5	2.49422113180403	3.91043532603502	36.7428849123985	4.82742131249779e-09	2.96454327928003e-08
LINC00346	LINC00346	1.36839791626284	3.8021345229141	92.0745362353027	4.93949799758208e-09	3.03026186221985e-08
HIST1H2BG	HIST1H2BG	1.13056412499163	3.98772528393141	50.3641991191756	5.07939262656585e-09	3.11172717811324e-08
ITGB1	ITGB1	1.12009197912864	3.99607998856921	87.8471934322844	5.1961681004721e-09	3.17660405639953e-08
IL10	IL10	1.1931526285697	3.92428378055054	46.2185272225056	5.25082375878493e-09	3.20777929662682e-08
ANKS1B	ANKS1B	-1.24091292092439	3.79756331817247	93.4645291312626	5.55752748231532e-09	3.38806205852315e-08
SNRPN	SNRPN	-1.21315183935191	3.81654359996236	62.9457852412561	5.7746485747491e-09	3.51187597396348e-08
ASPN	ASPN	1.47682474542508	3.72808770488095	46.9626088072295	5.85852932208563e-09	3.5604175945976e-08
HMGCS1	HMGCS1	-1.07115065534913	3.9427485170983	107.501288060897	5.89859492686010e-09	3.5810416793584e-08
YJEFN3	YJEFN3	-1.14540971657622	3.87203487064051	54.2331625125921	6.10008930916936e-09	3.70080530708935e-08
ZFP36	ZFP36	1.02129656652883	8.50451582977079	36.2064046864139	6.14138227087757e-09	3.72199194542432e-08
HTR2A	HTR2A	-1.39496648881424	3.68350909869946	130.197967535299	6.22466841841811e-09	3.7698605172638e-08
LRRC8A	LRRC8A	-1.1295796696209	3.88367462591868	130.403829640079	6.23876438530025e-09	3.77578810017809e-08
CAPN6	CAPN6	3.12815543038618	3.96996534649338	36.1018068020028	6.43690781403518e-09	3.89167586259381e-08
VENTX	VENTX	1.07427690819563	4.04555672480288	36.0851418201511	6.48530033036447e-09	3.91688004446237e-08
CBLN4	CBLN4	-1.51503195315344	4.24361418043489	36.0578516484332	6.56534097581968e-09	3.96112672231296e-08
MB21D1	MB21D1	1.01502453645152	4.09493571810837	68.3209986110624	6.57346878894958e-09	3.96466577645972e-08
TBR1	TBR1	-1.51676051367319	4.46652308547587	36.0062794514342	6.71933199600965e-09	4.04846104826611e-08
OSM	OSM	1.47066701289059	4.8623020740245	35.9974905922437	6.74593613624474e-09	4.06309356219799e-08
HLA-DPB1	HLA-DPB1	1.04788023853606	7.51806508669275	35.9804472116762	6.79783029085496e-09	4.09294302671985e-08
NPR1	NPR1	1.09142733138917	4.00922504777534	46.6199649169523	6.83346652358847e-09	4.11298653018321e-08
CENPA	CENPA	1.42168189622975	3.75714271516127	104.75082416077	6.94324826561133e-09	4.17476200176225e-08
KCNK5	KCNK5	1.47961233213688	3.71830888432695	40.1861080500939	7.01075604851389e-09	4.21246216188903e-08
DCLK2	DCLK2	-1.078985348019	3.92967484512128	122.751497306384	7.05732824537807e-09	4.23608877249115e-08
GNG3	GNG3	-1.48636572957333	7.16124435260846	35.8468096517745	7.21895064776839e-09	4.32865371205735e-08
GAPT	GAPT	1.02007246629111	4.33788353659884	35.5732221279499	8.16506241741437e-09	4.87594715468558e-08
SPAG17	SPAG17	1.57945776759124	3.76208497439224	35.5591558315364	8.21695780959641e-09	4.90526633272467e-08
PDGFRL	PDGFRL	1.03396759167522	4.13894298689562	35.5022375432553	8.43037007685662e-09	5.02581960330156e-08
CELF3	CELF3	-1.17724695016941	3.83470519492952	68.5677867551273	8.50093859652564e-09	5.06616629654216e-08
SEMA3A	SEMA3A	1.14580893386263	4.47125697909456	35.4441058844245	8.65410812061154e-09	5.15394335813654e-08
PDK4	PDK4	-1.02122859687132	7.13478001371624	35.4157677326372	8.76533967564072e-09	5.21841401137755e-08
DLG3	DLG3	-1.11702201913567	3.88709270716468	72.337338934485	8.84661760300848e-09	5.26322697650814e-08
FOXR1	FOXR1	-1.68181166146171	3.65622889300382	35.2023478404526	9.6507467990929e-09	5.72608798739679e-08
SLC7A4	SLC7A4	-1.22054518561818	3.79661930854	50.2676653517789	9.88726251187052e-09	5.86046838165555e-08
ARSI	ARSI	1.20866742715218	4.09959933756523	35.1259190936404	9.98932884585086e-09	5.91896439084611e-08
NKG7	NKG7	1.02254730634434	4.51655665214206	35.0709243181499	1.02403520660206e-08	6.06360306287644e-08
SCNN1B	SCNN1B	1.63947092468339	3.9054493902139	35.0161784266233	1.0496563479608e-08	6.20782382437771e-08
EXPH5	EXPH5	-1.05019669376406	3.94363244953094	64.939284097733	1.05496035873279e-08	6.23406408918763e-08
EDIL3	EDIL3	-1.03991084805542	3.95865896763551	39.8083638837936	1.06921732307269e-08	6.30982222945961e-08
SUSD5	SUSD5	-1.18388832894466	5.37537527696052	34.9336624485992	1.08950188955185e-08	6.4230405711992e-08
ITPKA	ITPKA	-1.0791361665924	4.98658087192582	34.8793377722414	1.11656431678581e-08	6.57373959701205e-08
MT1H	MT1H	1.36436623950221	4.1800915358045	34.8629090010202	1.12488134579361e-08	6.61825959977326e-08
CST1	CST1	1.46659916797933	3.76749388546673	34.8250281187756	1.14429755023327e-08	6.72797824989553e-08
NOS2	NOS2	1.6915640287714	4.54828418514065	34.6939476657079	1.21413257208219e-08	7.12423889885654e-08
ZC3HAV1L	ZC3HAV1L	1.0355421043589	4.05285967248184	49.6081617992675	1.25082904035516e-08	7.33220086632271e-08
RSPO3	RSPO3	-1.1461434074744	3.9493047092548	34.6013999278556	1.26601523707195e-08	7.41130563131597e-08
HOOK1	HOOK1	-1.21260075017393	3.83398217884248	34.4349956557918	1.36499813837538e-08	7.96415525010163e-08
SLC25A41	SLC25A41	-1.11883901388448	3.86843528556271	106.269370758676	1.36711909910275e-08	7.97387569050712e-08
KCNE1L	KCNE1L	1.53307603582049	4.850713185206	34.3394860647472	1.42530217973655e-08	8.29666931392975e-08
PRPH	PRPH	1.17731741252664	4.990004422419	34.3353440949534	1.42797739085689e-08	8.30948198192188e-08
ANKRD62P1-PARP4P3	ANKRD62P1-PARP4P3	-1.34976697736787	3.69103061383268	40.706941270751	1.44220172860302e-08	8.38946886731668e-08
RPRM	RPRM	-1.09520982761783	5.95272441825799	34.3071318008658	1.44633443775426e-08	8.41071788006599e-08
RASGRF1	RASGRF1	-1.4076502907926	3.6453809031268	155.497506262609	1.46569590308304e-08	8.512011959356e-08
HSD11B2	HSD11B2	1.30550594233506	4.18863411638945	34.2146122746368	1.50822278253231e-08	8.73871758989878e-08
CRHBP	CRHBP	-1.01334376613253	4.41566455097092	34.1890218813251	1.52580794918116e-08	8.83184805987388e-08
CCDC18	CCDC18	1.03040629864977	4.04918015495166	97.8136646175798	1.54033317748327e-08	8.91003947252448e-08
UCN2	UCN2	1.43745524477448	3.71868526791452	51.5387654926979	1.54973238067586e-08	8.95603424997205e-08
HLA-DRB5	HLA-DRB5	1.54709621634038	7.5989877733953	34.1545590695778	1.54981753181749e-08	8.95603424997205e-08
SNURF	SNURF	-1.01243579270259	3.97204569791628	70.5367291425288	1.58899918397177e-08	9.17640484266004e-08
RGS7BP	RGS7BP	-1.2535533910794	3.75842146182423	84.9618471505818	1.59408707044589e-08	9.20275496828231e-08
ARHGEF19	ARHGEF19	1.0843721899476	3.989467877589	44.8285002043438	1.63200459047026e-08	9.40307181366611e-08
PLOD2	PLOD2	1.13364872225127	3.94286481088908	68.785220605769	1.65215976426114e-08	9.50982075146307e-08
PCLO	PCLO	-1.30341344648479	3.71995060745067	56.0486568139934	1.71173790945385e-08	9.83015410845272e-08
CRLF1	CRLF1	-1.43286121536915	6.20686683152253	33.8964780397296	1.74216925968666e-08	9.99181957281676e-08
NKX6-1	NKX6-1	1.14356582522901	3.92854278719836	39.3994224797024	1.75911405293289e-08	1.00857023244209e-07
CDK2	CDK2	1.13036421616742	3.94167207752496	113.409739663241	1.87057675580312e-08	1.06967695918308e-07
HIPK4	HIPK4	-1.25290456139992	3.75328723265619	42.7013081939623	1.9588657440783e-08	1.11761197579624e-07
LOC285484	LOC285484	-1.25007068989185	3.75446083207273	54.7953762058182	1.98159029468704e-08	1.12984167517826e-07
GPR45	GPR45	-1.01723658116909	3.95896120685691	60.0115536447883	2.00050612680038e-08	1.14025596372131e-07
CACNG5	CACNG5	2.03549788923148	3.97225120385561	33.5858800018721	2.00591674102628e-08	1.14296822886761e-07
ISG15	ISG15	1.09549925860879	8.26058030945538	33.4796781906104	2.10506264559817e-08	1.19673801457668e-07
CHODL	CHODL	1.50339139242305	3.65149496558073	38.0454855206153	2.15165163686146e-08	1.22163907480631e-07
ZMYND10	ZMYND10	1.46973584633355	5.1865498941219	33.4276630713736	2.15541212388302e-08	1.22337785930368e-07
TET1	TET1	-1.00646833491913	3.96810096841599	91.2880677365784	2.16154235960159e-08	1.22646011449456e-07
DLX5	DLX5	1.42901946321756	4.43073266483028	33.347868155226	2.23502523745298e-08	1.26528705868341e-07
GLI2	GLI2	1.63002570585296	4.69572820655927	33.2755955173367	2.3096927002217e-08	1.30587045021889e-07
BEX5	BEX5	-1.13318786475348	4.07143237834238	33.2398528349126	2.34754527890674e-08	1.32641605749189e-07
EFEMP1	EFEMP1	1.05742709004668	4.67555553326362	33.1845362344245	2.40736558472802e-08	1.35890166194937e-07
LPL	LPL	-1.05436146480438	8.032644485468	32.976519343575	2.64642691754277e-08	1.48712317348258e-07
LOC284578	LOC284578	-1.2871845902242	3.71869348868984	58.2152979405517	2.64724385306422e-08	1.48712317348258e-07
LOC285696	LOC285696	-1.29669740016987	3.71108378117344	153.77179245273	2.65256098431491e-08	1.48915555323791e-07
TMEM151A	TMEM151A	-1.11673505564407	6.09420081804684	32.8788920100495	2.76675120029788e-08	1.55077864686987e-07
ANKRD20A12P	ANKRD20A12P	1.08584110702236	4.37412282055807	32.8666731941773	2.78219455311028e-08	1.55843796524013e-07
EIF4E1B	EIF4E1B	-1.34354453977516	3.67611613161707	57.3499180791395	2.79200649853691e-08	1.56343443769509e-07
MLF1IP	MLF1IP	1.38641627631209	3.73581794777974	80.8171321347802	2.91641914922409e-08	1.62945739332007e-07
LOC100127888	LOC100127888	1.29808260364747	3.79338352785642	44.6684697075605	2.94780178961743e-08	1.64594208240283e-07
CD2	CD2	1.10816005272858	4.2588429845882	32.6310985071235	3.09755265710273e-08	1.726806788201e-07
CDR1	CDR1	-1.20932376919493	7.35435079716435	32.4776545388593	3.32213881443323e-08	1.84622009873318e-07
SLC16A3	SLC16A3	1.40035216596437	3.71845703482037	91.148897984418	3.33197468979908e-08	1.85042840266503e-07
DRD1	DRD1	-1.16108450811117	3.80895754439924	39.2593709880683	3.37085589739212e-08	1.87024347304817e-07
LOC339894	LOC339894	1.69608645521384	3.89015579323256	32.4179406929594	3.41391908660038e-08	1.8929376725987e-07
AKAP5	AKAP5	-1.09495694011036	4.29213148350718	32.4026293228088	3.43786223705083e-08	1.90440617663685e-07
STEAP3	STEAP3	1.4566752837563	3.67554096330996	92.2301824646099	3.54067154201473e-08	1.96011844968074e-07
ATAD3C	ATAD3C	1.16075021661258	3.88603431980252	56.9493150626254	3.81002609888862e-08	2.09994740362329e-07
GAD2	GAD2	-1.300649317579	3.96667735615955	32.0937283297619	3.95882427208523e-08	2.17716702280633e-07
WIF1	WIF1	-1.63999915468517	4.82008033701965	31.961945930476	4.20468305019719e-08	2.30226428681057e-07
CCL13	CCL13	1.46244012719538	3.70123961415563	31.958813191516	4.21071153822388e-08	2.30484513211899e-07
MRPL23-AS1	MRPL23-AS1	-1.12671209542563	3.82619622040348	106.998927305089	4.31253624128807e-08	2.35690123794998e-07
HGD	HGD	1.40276794198294	3.70849446998314	38.9845386613049	4.43487600619426e-08	2.42074343695319e-07
HLA-DRA	HLA-DRA	1.0592616912657	10.9416876241012	31.79362370619	4.54127176335213e-08	2.47573468728687e-07
PDGFA	PDGFA	1.02166459278996	4.01517450698084	57.9579968048491	4.54523608532594e-08	2.47712540010907e-07
BIRC5	BIRC5	1.38078108089406	3.72452872347225	101.825551975177	4.55441947888697e-08	2.48058763848514e-07
CDCA4	CDCA4	1.08481900295863	3.94758313425339	93.6952334330176	4.87841529663697e-08	2.64882233284251e-07
NRXN1	NRXN1	-1.2898086312034	3.69769546548006	151.794385964209	4.94538844381612e-08	2.68186334327863e-07
ADAMTS3	ADAMTS3	1.26907077960134	4.00927505259309	31.555835573456	5.06367400773747e-08	2.74176751107861e-07
HLA-DRB1	HLA-DRB1	1.20384981789647	8.97198115668686	31.5236780983576	5.1388337108468e-08	2.77902926411638e-07
CCDC153	CCDC153	1.60075455131638	4.18295239888183	31.5174581220812	5.15350075880276e-08	2.78524230032489e-07
GREM2	GREM2	-1.10806520940578	3.86453971889804	31.5029849693679	5.18779304349621e-08	2.80291148808132e-07
SLN	SLN	1.79885532060604	6.87988245418394	31.4355033540465	5.35074854809023e-08	2.88917343815088e-07
SPATA17	SPATA17	1.07501187983592	4.25113920796324	31.3644510330876	5.52791624195489e-08	2.97841340217471e-07
F2RL3	F2RL3	1.32753862641924	3.75400579963894	64.3731785350405	5.54400377295292e-08	2.98524590256669e-07
EDNRB	EDNRB	-1.18827465314471	3.76934968967763	95.2526102211316	5.56677963780644e-08	2.99658927247646e-07
HOXB8	HOXB8	1.66747252755962	3.76438980932725	31.2849317144982	5.73323053351972e-08	3.08240280861964e-07
ATP6V1H	ATP6V1H	-1.12518226662974	3.82102754247487	71.8355585163267	5.74309368936084e-08	3.08486678190093e-07
DKFZp434J0226	DKFZp434J0226	-1.1402934841088	3.80718030742505	43.1869563641195	5.80797033925573e-08	3.1158951985349e-07
CLMP	CLMP	1.46428143506059	4.02189612126179	31.2270807712355	5.88742118769183e-08	3.15465702099281e-07
HCAR2	HCAR2	1.72521900958274	3.78177141464086	31.1438293796836	6.11669031807768e-08	3.27250400503503e-07
SEC14L5	SEC14L5	-1.19610582207509	4.86877957633546	31.0708968860706	6.32493956005029e-08	3.37876304995433e-07
MPP7	MPP7	-1.16200025340991	3.78674252029979	57.5367253845042	6.46114215429875e-08	3.44627019289087e-07
OLFM1	OLFM1	-1.1303661107726	5.82583436425299	31.0226372443364	6.46665996677475e-08	3.4481639561199e-07
SCN3B	SCN3B	-1.34940581261631	3.63875053417674	134.139638070302	6.48847621506365e-08	3.45769299548254e-07
TCERG1L	TCERG1L	-1.24526141444025	3.88207551424846	30.9642512563918	6.64241085027277e-08	3.53649863222147e-07
HIST1H3H	HIST1H3H	1.17825402776588	3.85926443783599	48.5084046349958	6.72114860926227e-08	3.57190938976773e-07
HS6ST3	HS6ST3	-1.30343939881969	4.37383882804514	30.9202715417761	6.77797454330424e-08	3.60101727252178e-07
CCL18	CCL18	1.91394165485052	4.78491292346654	30.8637613696141	6.95627148008829e-08	3.69462334034871e-07
FREM2	FREM2	1.12854743170647	4.36449899748637	30.8594503594797	6.97006613428454e-08	3.70082851062118e-07
EFHB	EFHB	-1.0083633587128	3.91839430280158	49.4645157805582	7.25920262243421e-08	3.84154723319458e-07
GALNT3	GALNT3	1.04046113488615	3.97822068052259	39.8487455521526	7.32068690611222e-08	3.870578564206e-07
AMPH	AMPH	-1.11063776285045	3.82487623606026	51.5798632265463	7.62559479251611e-08	4.02692979597559e-07
ATP6V0A1	ATP6V0A1	-1.19791415553104	3.75349898351954	51.5114613761454	7.63816624229601e-08	4.03235360628681e-07
NUF2	NUF2	1.3537702021671	3.72501908227561	73.9003205172225	7.68305558354515e-08	4.05238986496527e-07
SPTB	SPTB	-1.05292899811992	3.87654667682009	53.2003701987912	7.86745090755597e-08	4.14715224230778e-07
LOC648987	LOC648987	1.24122235995663	3.79970415443913	95.4183378805424	8.18637165375616e-08	4.30749132318776e-07
CLIC6	CLIC6	1.40129972201525	3.77538446894511	30.3586904467987	8.7758330210479e-08	4.60521034011696e-07
BIRC3	BIRC3	1.247368334208	3.85205960279278	30.3423090940168	8.84229669139968e-08	4.63731101466673e-07
NEUROD2	NEUROD2	-1.3255618950501	4.61698777952269	30.3012196915433	9.01125271508948e-08	4.72168090694688e-07
SPEF1	SPEF1	1.4360850058467	5.02451419260146	30.2843675142431	9.08148654027717e-08	4.75279828579988e-07
TCEAL6	TCEAL6	-1.14927928808283	4.98519262250275	30.2373090880561	9.28054979067151e-08	4.85263115098746e-07
MFAP2	MFAP2	1.43879644887674	3.62905444956311	63.489042930432	9.30924655247202e-08	4.8647335815497e-07
HHATL	HHATL	-1.029908335543	3.90170085875327	30.2012163220353	9.43620761381194e-08	4.92227413235958e-07
CNPY1	CNPY1	1.2017529767536	3.8685162392663	30.1840445154878	9.51118752133154e-08	4.95991025547093e-07
LY6H	LY6H	-1.21181235522539	3.73244307519916	64.8989637784295	9.57640635577355e-08	4.99095076412855e-07
NPW	NPW	1.11190811387876	3.89129899018026	32.8240707697033	9.87292845506794e-08	5.13327846431254e-07
CDKN2A	CDKN2A	1.37299702712857	4.43707056224727	30.0862851884971	9.94965685098606e-08	5.17163806723703e-07
MCMDC2	MCMDC2	-1.05242474287704	3.86481270509574	183.330337765211	9.96610777071701e-08	5.17711828385765e-07
BEST4	BEST4	1.46764702425815	4.00241088747536	30.0430685236432	1.0149944251207e-07	5.26949268041783e-07
WBSCR17	WBSCR17	-1.19768961763852	5.63560986427506	29.9311775090084	1.06876263348056e-07	5.53552088564237e-07
ATP1A2	ATP1A2	-1.07352899617828	9.61586140712298	29.7980092373948	1.1365182952936e-07	5.87776812086481e-07
LBX2-AS1	LBX2-AS1	1.04683268666082	3.94947835026193	77.3224529840946	1.15493191694821e-07	5.96947558488685e-07
CKMT1B	CKMT1B	-1.17701706978087	3.75333157939663	54.727700340497	1.17651387490123e-07	6.07565076175425e-07
MAB21L1	MAB21L1	1.74932745864139	4.03382655498527	29.7145851374728	1.1811577448793e-07	6.09783558011768e-07
LOC100505933	LOC100505933	-1.04501034391627	3.86549713825611	81.6982641948552	1.21132267400026e-07	6.24804370429739e-07
SPON2	SPON2	1.40120274709157	3.66687799629607	71.2766888098559	1.21200207139696e-07	6.24970882770654e-07
LEPRE1	LEPRE1	1.13783927050733	3.86461904715693	137.571200976297	1.21523501824306e-07	6.26085366394655e-07
FAM110C	FAM110C	1.12632564963217	4.10754592224814	29.5394584746722	1.28071222067395e-07	6.59044130703238e-07
HAR1B	HAR1B	-1.19534094545539	3.73482317811311	62.0768931666125	1.30073786432785e-07	6.69152701733909e-07
CABP4	CABP4	1.09681757171623	3.89820439635215	93.7795939059834	1.30309964792617e-07	6.70018894086161e-07
RAP1GAP	RAP1GAP	-1.1985843562562	3.73507291269321	70.1170221244314	1.30402285293055e-07	6.7025244995055e-07
DLX2	DLX2	1.54382108088269	3.97838319344429	29.4505205428243	1.33447311588221e-07	6.84899276780895e-07
PTGS2	PTGS2	1.40938154639363	4.69954780006162	29.4396376421257	1.34120619351154e-07	6.87750759323487e-07
FAM26E	FAM26E	1.02513099356446	3.97031242649658	62.0292709975508	1.35070798664571e-07	6.92218095963137e-07
INHBA	INHBA	1.06486011622299	4.21283953478832	29.3728748400156	1.3832686543754e-07	7.08697740579879e-07
HBQ1	HBQ1	-1.08716328068676	3.81888903345054	47.0930110638038	1.49425660948771e-07	7.63107097741581e-07
LGALS3	LGALS3	1.15419431370816	3.84575260181143	55.8679015302077	1.50671835244283e-07	7.69247088938696e-07
OMD	OMD	-1.01660913128654	3.88867980910228	38.2834797685836	1.5178423859087e-07	7.74475210999178e-07
TMC3	TMC3	-1.33158956839483	3.59774430688292	73.4525095411921	1.54767136492023e-07	7.89235845590832e-07
LRRC66	LRRC66	1.07550404310434	3.9135814577889	29.1520064257853	1.5919765208842e-07	8.11121293067946e-07
INSM1	INSM1	1.13015988829308	5.46154667132442	29.0658984246023	1.59449274523599e-07	8.12167228879723e-07
ITGA7	ITGA7	1.0882199817532	3.90115798240943	52.5425513530746	1.61112251344094e-07	8.20161030876544e-07
TPTEP1	TPTEP1	-1.46379284056321	5.35715191090741	29.0040693057545	1.64082912329858e-07	8.34556356472846e-07
PDZK1IP1	PDZK1IP1	1.24769925564508	4.01193188880692	28.9433080712846	1.68769006947636e-07	8.57644066329723e-07
KCNB2	KCNB2	-1.19107374745319	3.732020881486	47.7381641823678	1.73753911429879e-07	8.81953317588036e-07
GATA4	GATA4	1.3610862779881	3.68771730349659	29.0944850617319	1.73962869612841e-07	8.82758313753405e-07
HTR6	HTR6	-1.09353568134762	3.80965998114797	43.5103085826437	1.74615542466737e-07	8.85557468985676e-07
TGFBR3L	TGFBR3L	-1.06716976678432	3.92907545676253	28.7809846100124	1.81961671176081e-07	9.20416222425156e-07
CSGALNACT1	CSGALNACT1	-1.08890882766355	3.81241108565652	127.067621340272	1.84916409740345e-07	9.34553031579882e-07
CALB1	CALB1	-1.16782336815705	4.68009388830088	28.6130783911962	1.9670563449467e-07	9.92417862921154e-07
LRGUK	LRGUK	1.14822911000859	3.83967758266582	55.6176546010023	2.09224989768283e-07	1.05074108758415e-06
DCTN1-AS1	DCTN1-AS1	-1.18778752456918	3.72697028755636	49.5489085571029	2.12947052348942e-07	1.06820921194044e-06
PCP4L1	PCP4L1	-1.21020127338121	5.07066754426273	28.4128807124914	2.15871398788124e-07	1.08194967302244e-06
OXTR	OXTR	1.1955913047655	5.26321197797134	28.3076610429584	2.26689786643884e-07	1.13454936907692e-06
AGAP2	AGAP2	-1.03583645631165	4.57008269152906	28.2970879269399	2.27806719311333e-07	1.13948868988862e-06
GRIN2B	GRIN2B	-1.16009868284636	3.7468570358313	49.2322554372111	2.33751253555303e-07	1.16789002880952e-06
CXCL9	CXCL9	1.28074617105267	4.40219903047594	28.1703897882613	2.41631378286824e-07	1.20554317313782e-06
WDR78	WDR78	1.03056664380473	4.1806826329234	28.1267310572425	2.46589005961801e-07	1.22852913800241e-06
TPD52	TPD52	-1.28358678302268	3.64299205827758	60.3534421637604	2.53321964575997e-07	1.25920989027893e-06
HIST1H2AG	HIST1H2AG	1.05469387823193	3.91689012252435	38.905642713777	2.60368968245716e-07	1.29277249474297e-06
LOC100131320	LOC100131320	-1.14898228271741	3.74934558507825	53.7331148126375	2.7308933390529e-07	1.35210077834973e-06
TF	TF	-1.0596735915165	9.24801484289571	27.8140302999449	2.85233612776257e-07	1.40944164959951e-06
ASIC4	ASIC4	-1.06573116430403	6.68598416029538	27.7910159296209	2.88308697994109e-07	1.42383391088835e-06
LRG1	LRG1	1.19346910120722	3.82261484558144	27.6547320836556	3.07217168043318e-07	1.5116775138392e-06
GZMA	GZMA	1.09630124495659	4.40749368370919	27.6325708649044	3.1040820785831e-07	1.52609387352948e-06
TMEM88B	TMEM88B	-1.22461950386637	5.31292341103304	27.5878371649006	3.1695187014007e-07	1.55679989398704e-06
BPIFB4	BPIFB4	1.37328042829102	3.63509775336763	27.5567300240044	3.22643279251102e-07	1.58313794944963e-06
OTOS	OTOS	1.54117922327188	4.2168154641427	27.4928744786622	3.31308676123961e-07	1.62383869307177e-06
DLL3	DLL3	-1.09713309590903	6.06323340458562	27.4414056347586	3.39362605965715e-07	1.6615504036718e-06
PPBP	PPBP	1.60470894302771	3.91937379054831	27.3954295813431	3.46724125479601e-07	1.69654766814097e-06
LRRC2	LRRC2	1.03484186946375	4.38295435528527	27.3934171184337	3.4705001326732e-07	1.69766831776063e-06
HOXA11-AS	HOXA11-AS	1.31530842095605	3.75973723070552	27.3546414843846	3.53389899674182e-07	1.72723501717496e-06
CCDC37	CCDC37	1.99874808467016	4.25428939052403	27.2957894448553	3.63236578569823e-07	1.77239630083332e-06
STAR	STAR	-1.04380239423405	3.82863918548316	69.2304849085224	3.65262099986434e-07	1.78178369787426e-06
SHD	SHD	-1.07579094957106	7.09774253523054	27.2627718961816	3.68881704508545e-07	1.798939798253e-06
NPTX2	NPTX2	1.37462250873482	6.65106492839985	27.2547834962375	3.70260771442357e-07	1.80516287651466e-06
ERMN	ERMN	-1.12633487334299	4.32351490311654	27.2125958594207	3.77630621474766e-07	1.83700580143997e-06
IGJ	IGJ	1.56082252145464	5.01438416132583	27.1435679912851	3.90010237749344e-07	1.89407299446737e-06
CRY2	CRY2	-1.14958892535518	3.73575552761566	179.204778541458	3.9222369464212e-07	1.90429492963779e-06
LOC100289509	LOC100289509	-1.03848825044882	3.83005764533398	79.0941370177555	3.98020817225431e-07	1.93030184380469e-06
LPPR3	LPPR3	-1.1540978750392	3.73167637048134	70.3130827786841	3.99103400242555e-07	1.93448155311152e-06
GRIA4	GRIA4	-1.12753753455201	3.75138856736921	107.873077642839	4.14222488771652e-07	2.00554628748639e-06
CADPS	CADPS	-1.16985999604536	3.71842509490384	69.1038380849998	4.15589410326151e-07	2.01105344969256e-06
TFF3	TFF3	1.57279033027074	3.76168111100089	26.9755124966876	4.21891623646144e-07	2.04042342374337e-06
POM121L9P	POM121L9P	1.01320775412989	3.9303111247314	30.9105664442317	4.29534899620705e-07	2.07567085350209e-06
ROR1	ROR1	1.08589764614974	3.86507802512447	56.9480531862968	4.42123719059651e-07	2.13238921958132e-06
CALCB	CALCB	2.18910840712499	3.85561249769469	26.847553723501	4.47921586803914e-07	2.15857070440259e-06
VGLL3	VGLL3	1.29091222760375	3.7034890767515	42.4341866057714	4.54455094899919e-07	2.18765021925594e-06
KCNA4	KCNA4	-1.11949267156834	3.75394269142887	54.4887324338137	4.71419463789229e-07	2.26620102628464e-06
LINC00617	LINC00617	-1.17226560048643	4.25309628277356	26.7066604806722	4.78464308328939e-07	2.29880590243457e-06
LOC440040	LOC440040	-1.12883187234156	3.74437509744389	40.6214398986021	4.81777939178893e-07	2.3140920635759e-06
DPP10	DPP10	-1.22795549153157	3.66459965673487	141.390962292712	4.91487072734801e-07	2.35749696875283e-06
KIAA1239	KIAA1239	-1.18662085432153	3.69836987142327	41.9114500176236	5.0079234205771e-07	2.39950447765049e-06
APCDD1L-AS1	APCDD1L-AS1	1.3507862558623	3.63249243396645	41.5743238788318	5.02557294225903e-07	2.40730300516463e-06
CCDC150	CCDC150	1.097735827149	3.84949987130564	94.1720734440445	5.04099544395072e-07	2.41403079634219e-06
SLC14A1	SLC14A1	-1.20292607212716	3.68380708341471	40.8153494835584	5.10316222985921e-07	2.44313369032347e-06
ANKRD55	ANKRD55	-1.12821509097933	3.74247519349308	58.1550660524451	5.18538520097256e-07	2.48114240833868e-06
ISL2	ISL2	1.18022703242541	3.78022897580475	47.6418697958188	5.22157682351823e-07	2.49709623426477e-06
APOBEC3F	APOBEC3F	1.06998242378285	3.86768660471098	92.8561010876545	5.25863810602786e-07	2.51344832517999e-06
HCAR3	HCAR3	1.53099421545148	3.7397911700733	26.4680287022091	5.35073902562056e-07	2.55329166626876e-06
TCTEX1D1	TCTEX1D1	1.52213608270633	4.81589003340689	26.4394659482441	5.42288383090981e-07	2.58490304336025e-06
LCN2	LCN2	1.31776419791349	3.6710943211136	27.0412362334255	5.45520498911193e-07	2.59748377734759e-06
GGT8P	GGT8P	1.18361316289532	3.77587894134811	53.1788360579622	5.52047756950083e-07	2.62784927649759e-06
AGXT2L1	AGXT2L1	-1.24810945909241	3.5699308447421	234.665027148205	5.53801963233404e-07	2.63548384729619e-06
CYP1B1	CYP1B1	1.00528145965387	5.39098141166193	26.3649127115172	5.6158575835078e-07	2.66817934036707e-06
XIST	XIST	-1.40716954437245	5.09806191844936	26.3460018937342	5.6658999052809e-07	2.68976781256388e-06
FOXJ1	FOXJ1	1.26004528358625	5.69399834886026	26.3407062817732	5.67999386293587e-07	2.6957284710446e-06
FAM114A1	FAM114A1	1.12364863012869	3.82140126749748	94.0274252027787	5.85962659979571e-07	2.77545816959437e-06
HOXB9	HOXB9	1.34063693570293	3.63871470937113	29.9595646819559	5.98614230982801e-07	2.83182500038746e-06
CNTFR	CNTFR	-1.01178409075735	3.84019679179476	68.1685220824073	6.02673604137642e-07	2.85025910947665e-06
GLP2R	GLP2R	-1.23519055049519	3.65026916291063	54.7476299958957	6.03765847067298e-07	2.85465443796831e-06
KCNJ12	KCNJ12	-1.16260114383462	3.70971356575535	53.1402702021349	6.1787656859435e-07	2.91979579880107e-06
MIR7-3HG	MIR7-3HG	-1.07491446662679	4.26573112634572	26.1589389064457	6.18584602266341e-07	2.92235372612457e-06
HLA-DQA1	HLA-DQA1	1.10773926678651	7.13349512933295	26.1341534593118	6.25826341112196e-07	2.95338133566867e-06
CHRM5	CHRM5	-1.12124768560283	3.74313371280016	35.6077034609478	6.32711856806715e-07	2.98346535223333e-06
NMNAT2	NMNAT2	-1.15574370628191	3.71305528121094	80.4189586357589	6.51771017539406e-07	3.07085769473472e-06
LHX5	LHX5	-1.15047531582472	3.87356465082041	26.0399130143333	6.54152012398634e-07	3.08124760045979e-06
DNM3OS	DNM3OS	1.33500877452305	3.61309869861114	35.8446996420527	6.77417443077076e-07	3.18740819458038e-06
RGS1	RGS1	1.06750056323939	8.24703728156453	25.8988784700052	6.98981510614496e-07	3.28182398514339e-06
HS3ST2	HS3ST2	-1.01814201542708	4.96519113570714	25.8669880818032	7.0954124566474e-07	3.32872842954119e-06
GJB6	GJB6	-1.22058973660032	3.65551940816867	42.3187042833546	7.27694640460525e-07	3.40659828080973e-06
TBX5-AS1	TBX5-AS1	1.37014014239812	3.72725974653155	25.7917402108072	7.35101133585684e-07	3.44035182065588e-06
ENPP1	ENPP1	1.05969520559153	3.86649013048467	49.7126864673998	7.53476190144364e-07	3.51977003855551e-06
LOC100287314	LOC100287314	1.16087615268869	3.77942194216538	45.8873799007015	7.80596652153779e-07	3.63966946589499e-06
LHFPL3	LHFPL3	-1.00393695354398	8.03328500316083	25.6268149832829	7.94424770052379e-07	3.70119163867837e-06
RIMS2	RIMS2	-1.23115503871204	3.63950785245848	93.628433589504	8.18190257783311e-07	3.80786528097931e-06
EEF1DP3	EEF1DP3	-1.16825275729911	3.69391016504737	85.1975277198341	8.22232742176714e-07	3.82464789600087e-06
GZMK	GZMK	1.12326883912395	4.15199040185041	25.4582556636677	8.60060518872643e-07	3.99212942645149e-06
ELK2AP	ELK2AP	1.55575775314999	5.90977630278243	25.4067390652815	8.81194103411065e-07	4.08481593506632e-06
NCAM1	NCAM1	-1.04232338378997	3.79787055235646	115.522981516422	8.88824896095975e-07	4.11692229225004e-06
CCDC164	CCDC164	1.53467084931343	4.48705312326695	25.2964936213502	9.28199993104372e-07	4.29136409367986e-06
PNMA3	PNMA3	-1.15404615011069	3.70136091888614	77.8134036515989	9.29298690166965e-07	4.29531069160242e-06
LOC285084	LOC285084	1.84635459553098	3.68863701850331	25.2784477604692	9.36132133101588e-07	4.32461462753599e-06
TNNI1	TNNI1	1.56121512276224	3.63488449263386	25.264496513506	9.42311381287593e-07	4.35201359152243e-06
MIR3936	MIR3936	-1.02202219446271	3.81167989866675	53.0804954819768	9.68454873340502e-07	4.46569549198605e-06
EPB41L3	EPB41L3	-1.22509925555646	3.63726316949233	55.3479985202604	9.7369369994022e-07	4.48867161463762e-06
LOC148145	LOC148145	-1.09628632967501	3.74370160141611	42.6660235927694	1.0056719233489e-06	4.62994441144795e-06
DAO	DAO	-1.51515463778407	4.14186486176735	25.0344239683089	1.05037062519271e-06	4.82438310999806e-06
ROR2	ROR2	1.10520312727686	3.8604566419629	24.9171977952778	1.1101607833538e-06	5.08434493071389e-06
EGFR	EGFR	1.30060572465117	7.85677188419776	24.9034225356303	1.11740889646903e-06	5.11486699619029e-06
TACSTD2	TACSTD2	1.16548534123339	3.7570942061677	36.5504811928094	1.14981117624005e-06	5.25906588882029e-06
GABRG2	GABRG2	-1.23048423396895	3.58621706155557	130.733662931852	1.25203884136766e-06	5.71024844461383e-06
DRD5	DRD5	-1.16564845195484	3.67841158585952	55.3432292599387	1.28660828436761e-06	5.86333421739757e-06
CD36	CD36	1.04175723527692	3.85885083751913	33.5672619723562	1.28831944162369e-06	5.86960614851534e-06
SERPINA1	SERPINA1	1.17594281251994	3.74488792601106	60.9967996168851	1.30238976624278e-06	5.92908712543824e-06
FLJ37035	FLJ37035	-1.03194029145641	3.78951055311566	181.232773591664	1.35653239561018e-06	6.16116695979776e-06
PRC1	PRC1	1.18761300769757	3.73598609042278	104.215404182494	1.40275717842309e-06	6.36286880595796e-06
HTR1E	HTR1E	-1.14468667987906	3.69297855515612	41.3498246451263	1.41258220392982e-06	6.40577704741991e-06
GPR21	GPR21	-1.08323969668745	3.74420209245295	59.9676153958895	1.43069903626763e-06	6.4812256419392e-06
CXCL11	CXCL11	1.18388332694723	4.25536702508605	24.325648077188	1.46867810297645e-06	6.64344698201445e-06
CXCL1	CXCL1	1.27674950825914	3.65657735285547	32.9782884344067	1.47217314790162e-06	6.65706366441479e-06
NMU	NMU	1.29649948583329	4.46035158102974	24.2735544107242	1.50538298783228e-06	6.79671499941691e-06
COX6B2	COX6B2	2.08735424807084	3.98685212926423	24.2264104675846	1.53939895914156e-06	6.94314090501134e-06
C1orf168	C1orf168	-1.19763103629716	3.64154758247236	93.7695418903144	1.54112111951505e-06	6.9491201085002e-06
SLC9A2	SLC9A2	-1.19095936326392	3.6478030632353	121.539641417728	1.54809797456889e-06	6.97379959603887e-06
SDR16C5	SDR16C5	-1.16838775758876	3.66917013918568	42.2852768141932	1.55411215438728e-06	6.99510111195322e-06
MAL	MAL	-1.04168925916	4.6705889948376	24.1256856989236	1.61470137199241e-06	7.25105584086881e-06
AVPR1A	AVPR1A	1.4938703781691	3.8650008786788	24.1156524161713	1.62240329563347e-06	7.28147368738784e-06
HTR3B	HTR3B	-1.21018376217606	3.62154127642486	50.8588282831052	1.68015579517118e-06	7.52570677791088e-06
SLC6A1-AS1	SLC6A1-AS1	-1.12991486469085	3.69797627712973	88.2068093530769	1.71606882945168e-06	7.67088456358063e-06
MAOB	MAOB	1.03973522118985	8.1898138035824	23.9315447608907	1.77051212257076e-06	7.89612365707322e-06
COMP	COMP	1.52562046602981	3.66255503601694	23.9267247782284	1.77456804851781e-06	7.91018672084732e-06
ANO1	ANO1	1.14722375660949	3.75677469626577	67.5377323285815	1.80741405113057e-06	8.04228130849594e-06
HS3ST3A1	HS3ST3A1	1.08977429904004	3.80266675299429	27.579802787952	1.82937083423029e-06	8.13791436841478e-06
LOC100289473	LOC100289473	-1.02253872365371	3.7850161451051	106.040275404567	1.90022134338821e-06	8.43809969231444e-06
MAPK15	MAPK15	1.7557698812099	4.4624505494326	23.6743426004511	2.00060347157061e-06	8.84798815196015e-06
LOC100507351	LOC100507351	-1.04230922939796	3.7631798765093	36.2349202368761	2.16852028504227e-06	9.5496620693306e-06
C1orf189	C1orf189	1.58822422743014	3.97218533729269	23.4747445809233	2.19981842660761e-06	9.6801952204749e-06
OASL	OASL	1.06128074182925	3.81804054876607	32.9656456077886	2.2093738325492e-06	9.71492603188403e-06
HLA-DRB3	HLA-DRB3	1.03202302442183	7.55272168522575	23.3414235885914	2.34394216794503e-06	1.02834228729843e-05
FMOD	FMOD	1.29490937978448	4.88173751148597	23.3167208617891	2.37167672954417e-06	1.03972931562583e-05
COL12A1	COL12A1	1.19954342967347	3.70125453035365	41.4148760705467	2.55146788189126e-06	1.11325809225562e-05
FAM183A	FAM183A	1.69150613487557	4.77680598354955	23.157091445632	2.5590746506091e-06	1.11574381595089e-05
DHH	DHH	1.65136500118893	3.76749334756447	23.0623454294863	2.67731090082268e-06	1.16324313730092e-05
ISLR	ISLR	1.03067784801921	3.83733107840487	29.581241156903	2.70883508757422e-06	1.17606521129337e-05
C9orf117	C9orf117	1.52634622281509	4.42328761392693	23.0232007935269	2.72775875193333e-06	1.18369466811427e-05
HOXA11	HOXA11	1.28968813017317	3.84929456865882	22.9631769584026	2.80698785076082e-06	1.21687054316807e-05
MYLPF	MYLPF	1.49912878931539	3.69670620014836	22.9331557707938	2.84748331624685e-06	1.23320583355223e-05
FANCD2	FANCD2	1.04618548052071	3.81925753216237	85.7670417294464	2.88797886714127e-06	1.2498174223305e-05
RND3	RND3	1.12613411791715	3.75255540281935	72.1513628404581	2.89505850321879e-06	1.25229948532659e-05
HOXB5	HOXB5	1.24009858829879	3.65410918823771	37.4900035165183	2.8951432159202e-06	1.25229948532659e-05
FHAD1	FHAD1	1.01457816963932	3.84781727149238	31.676935838732	3.00928476367637e-06	1.2991067500728e-05
OR4N4	OR4N4	-1.17432909413668	3.62859813066145	57.4926005779766	3.01013817359297e-06	1.29915517775336e-05
MAPK10	MAPK10	-1.03478629846521	3.75615907864705	140.006969792963	3.02057112924704e-06	1.30333703058377e-05
HAND2	HAND2	1.19948090708243	3.96553769431009	22.6545098622549	3.25270977161952e-06	1.39971137164683e-05
FAM92B	FAM92B	1.47927720748458	3.75788547176273	22.6466799635483	3.2649027338111e-06	1.40426871694496e-05
GRM2	GRM2	-1.03273777901935	3.75503496160775	32.6699072961199	3.34167551948541e-06	1.43517634966971e-05
NKAIN2	NKAIN2	-1.00920854439786	3.77547879368154	35.9283284967216	3.37595805816407e-06	1.44848021751387e-05
LINC00689	LINC00689	-1.37772999781192	5.47608120029934	22.567367832892	3.39104520262296e-06	1.45424147948061e-05
CENPK	CENPK	1.22324523137076	3.66321638577197	103.014878689688	3.43062326642062e-06	1.47013530539252e-05
CCL19	CCL19	-1.07905706692441	4.3230816601605	22.5163670020192	3.47475153539922e-06	1.488317941372e-05
CXCL13	CXCL13	1.63287464815005	4.30276271350541	22.4368080786081	3.60952109952548e-06	1.54152179578364e-05
SNAP91	SNAP91	-1.17535972595031	3.61128904592037	98.092741963049	3.73142943735324e-06	1.58932597201677e-05
C4orf6	C4orf6	1.1598401781237	3.7073703425635	31.7911689176821	3.95115655078658e-06	1.67558482617073e-05
IL17B	IL17B	1.17681910127369	3.69065695106755	36.2368478063472	4.26802391738669e-06	1.80167763005868e-05
CASP4	CASP4	1.12222311764271	3.73887681009994	70.5073128847471	4.33451460524917e-06	1.82886464819938e-05
C1orf158	C1orf158	1.52463022293742	4.33423271229561	21.9909815582388	4.46872863826428e-06	1.8823217217702e-05
C6orf118	C6orf118	1.17532551297621	4.08013142782067	21.8974920858449	4.67367053992261e-06	1.96534125607542e-05
LOC284395	LOC284395	-1.08521442102773	3.69316048243919	77.5477602290093	4.74734900478456e-06	1.99297691034393e-05
CLDN4	CLDN4	1.12858715301386	3.77984174415392	21.683354108497	5.1796477905773e-06	2.16719233290638e-05
C15orf48	C15orf48	1.22169441218342	3.61099011094374	45.7300741779609	5.50906503662434e-06	2.29461461256927e-05
TMEM125	TMEM125	-1.06227718533778	5.22218234006134	21.5346620738611	5.56325224132936e-06	2.31608365875961e-05
AQP1	AQP1	1.09038833370977	7.03573072072708	21.3839805683867	5.98133034552724e-06	2.48129649623801e-05
HIST1H2AM	HIST1H2AM	1.06401393275171	3.77191985185866	42.6919104156954	6.34294930160162e-06	2.62076549762309e-05
TMEM71	TMEM71	1.13592200689824	3.70878908898306	58.2498720699781	6.37588917144348e-06	2.63313406003511e-05
LRRIQ1	LRRIQ1	1.23385545866203	3.77294570178769	21.1911422175996	6.56309245328659e-06	2.70661932773539e-05
KCNJ4	KCNJ4	-1.14288486628335	3.61615722400218	56.4010140596641	6.6007753306644e-06	2.72151938886274e-05
POLQ	POLQ	1.02468803303351	3.80104688195256	71.6300618375778	6.96571254674332e-06	2.86726265398709e-05
OR14I1	OR14I1	-1.10679972741922	3.65300841287572	40.3647179596337	7.31155700641141e-06	3.00295120678029e-05
GPR97	GPR97	1.17192620938663	3.87283822926613	20.9649473972315	7.31890368777987e-06	3.00488228942885e-05
GNG13	GNG13	-1.00931095566516	3.74191040502786	25.2583303251336	7.42814002101474e-06	3.04758918886529e-05
PLEKHG4B	PLEKHG4B	1.11325816122377	3.71982164856669	22.3445021241868	7.70424923800364e-06	3.15275219225986e-05
AGBL2	AGBL2	1.23440649383751	3.89322398956767	20.8297199750556	7.81221390197578e-06	3.1946960583278e-05
NMUR2	NMUR2	-1.02800137625848	3.71786260200904	57.4959031329124	8.2747283087001e-06	3.37674419247e-05
ROPN1L	ROPN1L	1.1852116327192	3.63810923953772	26.7966141937344	8.9588123831315e-06	3.63727367707079e-05
USP30-AS1	USP30-AS1	1.08103866708478	3.73569407648496	62.6661116173719	9.11998654293528e-06	3.70099569664336e-05
GRID2	GRID2	-1.0492101566661	3.69485259535094	82.5597524915425	9.21566012254689e-06	3.73895543907128e-05
ADAP1	ADAP1	-1.00158408550625	3.73538712080188	53.7502746553766	9.62451060681789e-06	3.89671511678672e-05
FAM180A	FAM180A	1.35730965497882	4.40759891773877	20.3372062361943	9.9112282764239e-06	4.00447436608764e-05
PLAU	PLAU	1.14044336284587	3.67996016395281	52.2696093240075	1.02168828323069e-05	4.12606694474293e-05
GALNTL6	GALNTL6	-1.09308931976314	3.64397315100924	67.4721294341669	1.11316208096574e-05	4.47383439419548e-05
LINC00319	LINC00319	-1.10613483281732	3.62748115062978	121.89730420716	1.12820427935278e-05	4.53117241159856e-05
AKAP14	AKAP14	1.2134444727936	3.66153591995231	20.0665920062525	1.12989115979281e-05	4.53690775662967e-05
WDR63	WDR63	1.03925836144607	3.89838739318946	20.0253303818566	1.15271354925369e-05	4.62325180269323e-05
KLRC2	KLRC2	-1.0605130058508	6.17912700594214	19.9886608673098	1.17338716910683e-05	4.69756896138315e-05
ASIC2	ASIC2	-1.11316122950835	3.61344856935292	73.3078048916211	1.17841805517349e-05	4.71663239393144e-05
CCDC19	CCDC19	1.36267586077391	4.15782556471249	19.9384035181327	1.20233222945132e-05	4.80357350936704e-05
EPO	EPO	1.14993678689762	3.66044278675388	21.0739109973827	1.23970837800217e-05	4.94613447330845e-05
C9orf129	C9orf129	-1.00829460621833	3.71798561003641	61.9911078550871	1.24333169506582e-05	4.95946167943071e-05
MFAP4	MFAP4	1.05280764057772	3.74279371709083	20.3264474098741	1.37654926586222e-05	5.4517574337596e-05
C2CD4A	C2CD4A	1.16563593001834	3.6276671083918	26.6928640811968	1.37670328075655e-05	5.4517574337596e-05
SMAD9	SMAD9	-1.04655032776484	3.67535001840596	125.737261418531	1.46094797033915e-05	5.76323094218643e-05
ADAMTS20	ADAMTS20	-1.06427081729372	3.6537425915544	48.7742226869944	1.56274473113356e-05	6.14406166500178e-05
RPS15AP10	RPS15AP10	1.04785349377559	3.73626972629589	24.0170590921546	1.63838299719738e-05	6.41840384261925e-05
MMD2	MMD2	-1.09792315526629	3.60215978503816	159.651303277762	1.67610473997555e-05	6.55884969358148e-05
BACE2	BACE2	1.08786023442894	3.69954770153373	118.282472924345	1.70192411704153e-05	6.65245851904258e-05
FNDC1	FNDC1	1.14756901972767	3.94459215246385	19.2201122599778	1.70456930944489e-05	6.66131243849289e-05
ESPNL	ESPNL	1.14928693952742	3.6329806374025	69.9379784726969	1.71817700081542e-05	6.71000184788145e-05
GFRA3	GFRA3	1.52932464125498	3.72763834028642	19.1056039634214	1.80234966160898e-05	7.01965618397161e-05
KMO	KMO	1.09562390182101	3.68761040001969	69.3893677673995	1.88448970109833e-05	7.31387311584377e-05
CALHM1	CALHM1	-1.08390673832828	3.61853252976772	53.2422376461162	1.89820849031087e-05	7.36385573476731e-05
BARHL1	BARHL1	1.56521901801941	3.80928295739747	18.9148836859526	1.97798165447015e-05	7.66314864232944e-05
LOC402160	LOC402160	1.38826952641365	3.90962949789398	18.9048521640165	1.98768514852423e-05	7.69833634943198e-05
CDH18	CDH18	-1.08889656019392	3.60102919536207	111.462311183483	1.9879426209579e-05	7.69833634943198e-05
NUSAP1	NUSAP1	1.10943118553926	3.67073919407074	85.7035755163102	2.04236152798165e-05	7.90069818612032e-05
REM1	REM1	-1.05929364338754	4.27701270892119	18.8199821590655	2.07173239142046e-05	8.01042436012056e-05
AQP7P3	AQP7P3	1.13901459181185	4.64784685846557	18.7329913269845	2.16161601719496e-05	8.32856538434294e-05
GATA6	GATA6	1.12684671232509	3.64456555320614	37.6662068231002	2.19106141598827e-05	8.4308964737709e-05
TNMD	TNMD	1.72761030391924	3.80506698947457	18.6860339441846	2.21176511147482e-05	8.50682622532788e-05
TPSB2	TPSB2	1.1158990538474	3.6542095267453	23.2633654942264	2.2853593794855e-05	8.77832431388172e-05
CLCF1	CLCF1	1.11735946867532	3.58233238978455	104.947783880198	2.28775452608519e-05	8.78559894362296e-05
ABCA13	ABCA13	1.04986704505375	3.70984883186124	29.9644256097016	2.67978788777737e-05	0.000102150157262014
MMP8	MMP8	1.11147410532237	3.58769844409492	32.8246734898142	2.80859774702524e-05	0.000106712102129008
TGFB2	TGFB2	1.07950139844286	3.67851916403791	64.2913247901433	2.93628385399772e-05	0.000111177893949056
HOXA10	HOXA10	1.11447179459365	3.61590890675832	46.7064505381395	3.31774468118677e-05	0.00012457178883282
MYOG	MYOG	1.59747822215121	3.77529231926145	17.8209339162367	3.37866743499725e-05	0.000126723526927449
ATP8A1	ATP8A1	-1.03494442114268	3.6394353278279	107.757183244305	3.44541372353528e-05	0.000129116455703235
PABPC1L2B	PABPC1L2B	-1.05681553399858	3.59946759813665	62.1383951429046	3.53233287346343e-05	0.000132175914332181
CKM	CKM	1.25371690750919	3.71206853044776	17.7180909922435	3.55373249207512e-05	0.000132919909066583
HNRNPA1P33	HNRNPA1P33	-1.05487587202925	3.59517845837328	37.3909461133489	3.69042684768599e-05	0.000137709413156041
MFAP5	MFAP5	1.2050007529405	4.05705921941226	17.6231523624728	3.72349021519352e-05	0.000138910621250622
COL8A1	COL8A1	1.03300808945463	3.56259759124437	81.0751935059383	3.93629098521092e-05	0.000146478497022913
NNAT	NNAT	1.19455903964219	4.29933672699036	17.3776251347259	4.20161057431673e-05	0.000155624743313714
KCNC2	KCNC2	-1.03912111240561	3.57411243643644	75.6650195670866	4.21283451474212e-05	0.000156007501668889
PABPC4L	PABPC4L	1.01335809186462	3.71688765701634	35.8530699435772	4.26607597005041e-05	0.000157900752185802
RASSF9	RASSF9	1.19186732776428	3.94929486264922	17.3453917191032	4.26883731595355e-05	0.000157914545455293
VGF	VGF	1.02861757478476	6.77645592143493	17.2294854878946	4.51970631291529e-05	0.000166772405360982
GNLY	GNLY	1.03157693410554	3.6885957681795	27.2493592633296	5.03981364570352e-05	0.00018437239358849
ALDH5A1	ALDH5A1	-1.01515221597937	3.63477588589463	199.020319975615	5.13066564577408e-05	0.000187539471894645
PRDM13	PRDM13	1.08025591467161	3.59255445375214	46.9090090031049	5.13933883556823e-05	0.000187817330631786
HJURP	HJURP	1.07819646867808	3.62876282490096	91.2715837929796	5.49486160800784e-05	0.000199561623297873
C7orf57	C7orf57	1.01149173169405	3.70118044075096	18.4226784632743	5.85112142437338e-05	0.000211579544470791
LOC400891	LOC400891	1.10004952455506	3.66075125923409	16.6925995418688	5.89152396018e-05	0.000212908743196031
TPSAB1	TPSAB1	1.0234849197474	3.6863939661796	19.6285648201795	6.04002704383528e-05	0.000217915920126186
TRPC5	TRPC5	-1.0171318798927	3.61183866493771	69.8603196484292	6.48335876856268e-05	0.000232713145886951
CHGA	CHGA	-1.05448615978213	6.93402551611481	16.3691742933862	6.9146277674391e-05	0.000247281536176097
LYPD8	LYPD8	-1.01059016515634	3.61087246291903	41.9956480729984	7.25439841589697e-05	0.00025870033897241
PDE2A	PDE2A	-1.00788764045936	3.61609087479447	87.6599387230506	7.25459100844067e-05	0.00025870033897241
SYCE1	SYCE1	-1.00618030282967	3.61731375468084	52.1176864307958	7.34413058734675e-05	0.000261786814733428
ACHE	ACHE	1.04329199669523	3.64517779971051	67.8145999585164	7.83344802650479e-05	0.000277872583607669
IGLL5	IGLL5	1.199688295264	3.91944697320192	15.9945946272198	8.32711955655253e-05	0.00029389735092166
CLEC18B	CLEC18B	1.04660254903257	3.6286187037582	82.7661272227176	8.82430660287616e-05	0.000310444845099579
OLFML2A	OLFML2A	1.0297186855566	3.64666740039098	68.3406705156128	9.7268087651884e-05	0.000340554888588608
SPATA18	SPATA18	1.09687679898793	4.2745000919173	15.4426631284543	0.000109601029302744	0.000380919540073209
SHH	SHH	1.53394910733721	3.98978699604012	15.4242767087861	0.000110610742040688	0.000384200252823453
MGC12916	MGC12916	1.02913393802778	3.61058910321275	54.3805295130213	0.000124549979243683	0.000430230091880968
DLGAP5	DLGAP5	1.02359625563328	3.59454256027507	119.593308572964	0.000129076605470105	0.000444726885015633
LOC284276	LOC284276	1.00993291220318	3.58003227061707	72.7437946899614	0.000130080128832439	0.000447920317887261
LOC100128338	LOC100128338	1.09519948160185	3.7337520452025	14.6398210076571	0.000163756755286171	0.000555587427390772
TFAP2B	TFAP2B	1.00922309125546	3.61715179842158	28.8239364321692	0.00016441838448497	0.000557616297381591
CCDC42B	CCDC42B	1.27541559141677	4.17251490915702	14.4591149860024	0.000179303592218186	0.000604472794923668
WDR65	WDR65	1.17191585671678	3.77692408275943	13.6617048814219	0.000267942024711659	0.000878783657769696
TRH	TRH	1.06936285731507	5.04290453832103	13.286425011955	0.000323975594931007	0.00104688795213049
C15orf26	C15orf26	1.10802978952345	3.85334734685759	13.1591236056075	0.000345576104903869	0.00111054499278513
ACMSD	ACMSD	1.01700526095508	3.62822125335693	13.0452957534623	0.000366127672948818	0.00117079360039663
GAST	GAST	1.22225239470814	3.72390601706943	12.3381866257838	0.000524824579088428	0.00163037936860739
A2MP1	A2MP1	1.08902952651994	3.66233586930412	12.1822822604123	0.000568354276656219	0.00175657651330516
LRRC71	LRRC71	1.12582786345656	3.75256133108087	11.795479067693	0.000692913072476557	0.00210845267730844
ACTC1	ACTC1	1.01738883913602	3.98416888693772	11.5100305384481	0.000802378373670135	0.00241637212290661
FAM216B	FAM216B	1.21852631356661	3.7803462623028	10.3416332298886	0.00146865541897989	0.00423164943752433
MTRNR2L3	MTRNR2L3	-1.08036522645186	5.77305238782876	10.0314956449006	0.00172634312920493	0.00491673968566375
FAM81B	FAM81B	1.03450729939046	4.10374707528903	9.53403984006075	0.00223990460822658	0.00623947998543982
NPAS4	NPAS4	1.22495776709255	4.08768564601914	8.92109314376413	0.00309367827975424	0.00837548643948912
